# Supplementary material for: N-(6-Bromo­meth­yl-2-pyrid­yl)acetamide
Source: Acta Crystallogr Sect E Struct Rep Online. 2010 Sep 4;66(Pt 10):o2500. doi: 10.1107/S1600536810035026 (PMC2983235; doi:10.1107/S1600536810035026)
Supplement: Supplementary file 1 [file e-66-o2500-sup1.cif]

##############################################################################
###                                                                        ###
###        Electronic paper (Acta Crystallographica Section E)             ###
###                                                                        ###
##############################################################################
#                                                                            #
# This CIF contains the data in a paper accepted for publication in Acta     #
# Crystallographica Section E. It conforms to the requirements of Notes      #
# for Authors for Section E, and has been peer reviewed under the auspices   #
# of the IUCr Commission on Journals.                                        #
#                                                                            #
# Full details of the Crystallographic Information File format               #
# are given in the paper "The Crystallographic Information File (CIF):       #
# a New Standard Archive File for Crystallography" by S. R. Hall, F. H.      #
# Allen and I. D. Brown [Acta Cryst. (1991), A47, 655-685].                  #
#                                                                            #
# The current version of the core CIF dictionary is obtainable from          #
# ftp://ftp.iucr.org/pub/cif_core.dic. The current version number is 2.4.    #
#                                                                            #
# Software is freely available for graphical display of the structure(s) in  #
# this CIF.  For information consult the CIF home page http://www.iucr.org/  #
# cif/home.html                                                              #
#                                                                            #
# This file may be used for bona fide research purposes within the           #
# scientific community so long as proper attribution is given to the journal # 
# article from which it was obtained.                                        #
#                                                                            #
##############################################################################
                                             
data_global
_audit_creation_method     'form.cif (version 2.0)'
_journal_data_validation_number     ?
_journal_date_recd_electronic     2010-08-30
_journal_date_accepted     2010-08-31
_journal_name_full     'Acta Crystallographica, Section E'
_journal_year     2010
_journal_volume     66
_journal_issue     10
_journal_page_first     o2500
_journal_page_last     o2500
_journal_paper_category     QO
_journal_coeditor_code     CI5177
_publ_contact_author_name     'Prof. Fun, Hoong-Kun'
_publ_contact_author_address
;
      X-ray Crystallography Unit
      School of Physics
      Universiti Sains Malaysia
      11800 USM, Penang
      MALAYSIA
;
_publ_contact_author_email     'hkfun@usm.my'
_publ_contact_author_fax     '604 6579150'
_publ_contact_author_phone     '604 6533652'
_publ_section_title
;
<i>N</i>-(6-Bromomethyl-2-pyridyl)acetamide
;
loop_
    _publ_author_name
    _publ_author_footnote
    _publ_author_address
    'Hoong-Kun Fun'
;
      Thomson Reuters ResearcherID: A-3561-2009.
;
;     X-ray Crystallography Unit
      School of Physics
      Universiti Sains Malaysia
      11800 USM, Penang
      Malaysia
;
    'Jia Hao Goh'
;
      Thomson Reuters ResearcherID: C-7576-2009.
;
;
      X-ray Crystallography Unit
      School of Physics
      Universiti Sains Malaysia
      11800 USM, Penang
      Malaysia
;
    'Nirmal Kumar Das' ?
;
      Department of Chemistry
      Bengal Engineering and Science University
      Shibpur
      Howrah 711 103
      India
;
    'Debabrata Sen' ?
;
      Department of Chemistry
      Bengal Engineering and Science University
      Shibpur
      Howrah 711 103
      India
;
    'Shyamaprosad Goswami' ?
;
      Department of Chemistry
      Bengal Engineering and Science University
      Shibpur
      Howrah 711 103
      India
;
data_I
_audit_creation_method     SHELXL-97
_chemical_name_systematic
;
<i>N</i>-(6-Bromomethyl-2-pyridyl)acetamide
;
_chemical_name_common     ?
_chemical_formula_moiety     'C8 H9 Br N2 O'
_chemical_formula_sum     'C8 H9 Br N2 O'
_chemical_formula_iupac     'C8 H9 Br N2 O'
_chemical_formula_weight     229.08
_chemical_melting_point     ?
_symmetry_cell_setting     monoclinic
_symmetry_space_group_name_H-M     'P 21/c'
_symmetry_space_group_name_Hall     '-P 2ybc'
loop_
    _symmetry_equiv_pos_as_xyz
    'x, y, z'
    '-x, y+1/2, -z+1/2'
    '-x, -y, -z'
    'x, -y-1/2, z-1/2'
_cell_length_a     4.1894(8)
_cell_length_b     26.219(5)
_cell_length_c     23.817(4)
_cell_angle_alpha     90.00
_cell_angle_beta     94.148(4)
_cell_angle_gamma     90.00
_cell_volume     2609.2(8)
_cell_formula_units_Z     12
_cell_measurement_reflns_used     9903
_cell_measurement_theta_min     3.01
_cell_measurement_theta_max     33.46
_cell_measurement_temperature     100.00(10)
_exptl_crystal_description     Plate
_exptl_crystal_colour     brown
_exptl_crystal_size_max     0.312
_exptl_crystal_size_mid     0.142
_exptl_crystal_size_min     0.094
_exptl_crystal_density_diffrn     1.750
_exptl_crystal_density_meas     ?
_exptl_crystal_density_method     'not measured'
_exptl_crystal_F_000     1368
_exptl_absorpt_coefficient_mu     4.677
_exptl_absorpt_correction_type     multi-scan
_exptl_absorpt_process_details     '(<i>SADABS</i>; Bruker, 2009)'
_exptl_absorpt_correction_T_min     0.3232
_exptl_absorpt_correction_T_max     0.6676
_exptl_special_details
;
The crystal was placed in the cold stream of an Oxford Cryosystems
Cobra open-flow nitrogen cryostat (Cosier & Glazer, 1986) operating
at 100.0(1)K.
;
_diffrn_ambient_temperature     100.00(10)
_diffrn_radiation_type     MoK\a
_diffrn_radiation_wavelength     0.71073
_diffrn_radiation_source     'fine-focus sealed tube'
_diffrn_radiation_monochromator     graphite
_diffrn_measurement_device_type
;
Bruker APEXII DUO CCD area-detector
;
_diffrn_measurement_method     '\f and \w scans'
_diffrn_detector_area_resol_mean     ?
_diffrn_reflns_number     72227
_diffrn_reflns_av_R_equivalents     0.0578
_diffrn_reflns_av_sigmaI/netI     0.0438
_diffrn_reflns_theta_min     1.77
_diffrn_reflns_theta_max     33.65
_diffrn_reflns_theta_full     33.65
_diffrn_measured_fraction_theta_max     0.984
_diffrn_measured_fraction_theta_full     0.984
_diffrn_reflns_limit_h_min     -6
_diffrn_reflns_limit_h_max     6
_diffrn_reflns_limit_k_min     -40
_diffrn_reflns_limit_k_max     40
_diffrn_reflns_limit_l_min     -36
_diffrn_reflns_limit_l_max     36
_diffrn_standards_number     0
_diffrn_standards_interval_count     .
_diffrn_standards_interval_time     .
_diffrn_standards_decay_%     ?
_refine_special_details
;
 Refinement of F^2^ against ALL reflections.  The weighted R-factor wR and
 goodness of fit S are based on F^2^, conventional R-factors R are based
 on F, with F set to zero for negative F^2^. The threshold expression of
 F^2^ > 2sigma(F^2^) is used only for calculating R-factors(gt) etc. and is
 not relevant to the choice of reflections for refinement.  R-factors based
 on F^2^ are statistically about twice as large as those based on F, and R-
 factors based on ALL data will be even larger.
;
_reflns_number_total     10228
_reflns_number_gt     8239
_reflns_threshold_expression     I>2\s(I)
_refine_ls_structure_factor_coef     Fsqd
_refine_ls_matrix_type     full
_refine_ls_R_factor_all     0.0473
_refine_ls_R_factor_gt     0.0327
_refine_ls_wR_factor_gt     0.0882
_refine_ls_wR_factor_ref     0.0997
_refine_ls_goodness_of_fit_ref     1.062
_refine_ls_restrained_S_all     1.062
_refine_ls_number_reflns     10228
_refine_ls_number_parameters     340
_refine_ls_number_restraints     0
_refine_ls_hydrogen_treatment     mixed
_refine_ls_weighting_scheme     calc
_refine_ls_weighting_details
         'calc w=1/[\s^2^(Fo^2^)+(0.0520P)^2^+0.7624P] where P=(Fo^2^+2Fc^2^)/3'
_atom_sites_solution_hydrogens     geom
_atom_sites_solution_primary     direct
_atom_sites_solution_secondary     difmap
_refine_ls_shift/su_max     0.005
_refine_ls_shift/su_mean     0.000
_refine_diff_density_max     1.372
_refine_diff_density_min     -0.743
_refine_ls_extinction_method     none
_refine_ls_extinction_coef     ?
loop_
    _atom_type_symbol
    _atom_type_description
    _atom_type_scat_dispersion_real
    _atom_type_scat_dispersion_imag
    _atom_type_scat_source
    'C' 'C' 0.0033 0.0016
                         'International Tables Vol C Tables 4.2.6.8 and 6.1.1.4'
    'H' 'H' 0.0000 0.0000
                         'International Tables Vol C Tables 4.2.6.8 and 6.1.1.4'
    'N' 'N' 0.0061 0.0033
                         'International Tables Vol C Tables 4.2.6.8 and 6.1.1.4'
    'O' 'O' 0.0106 0.0060
                         'International Tables Vol C Tables 4.2.6.8 and 6.1.1.4'
    'Br' 'Br' -0.2901 2.4595
                         'International Tables Vol C Tables 4.2.6.8 and 6.1.1.4'
_computing_data_collection     'APEX2 (Bruker, 2009)'
_computing_cell_refinement     'SAINT (Bruker, 2009)'
_computing_data_reduction     'SAINT (Bruker, 2009)'
_computing_structure_solution     'SHELXTL (Sheldrick, 2008)'
_computing_structure_refinement     'SHELXTL (Sheldrick, 2008)'
_computing_molecular_graphics     'SHELXTL (Sheldrick, 2008)'
_computing_publication_material
;
SHELXTL (Sheldrick, 2008) and PLATON (Spek, 2009)
;
loop_
    _atom_site_type_symbol
    _atom_site_label
    _atom_site_fract_x
    _atom_site_fract_y
    _atom_site_fract_z
    _atom_site_U_iso_or_equiv
    _atom_site_adp_type
    _atom_site_calc_flag
    _atom_site_refinement_flags
    _atom_site_occupancy
    _atom_site_disorder_assembly
    _atom_site_disorder_group
    Br Br1A 1.14992(5) 0.418118(8) 0.367324(7) 0.02031(5) Uani d . 1 . .
    O O1A 0.5948(4) 0.25161(6) 0.13677(6) 0.0296(3) Uani d . 1 . .
    N N1A 1.1052(4) 0.35205(6) 0.24649(6) 0.0167(3) Uani d . 1 . .
    N N2A 0.9447(4) 0.27575(6) 0.20938(7) 0.0191(3) Uani d . 1 . .
    C C1A 1.3223(5) 0.42675(8) 0.29327(7) 0.0196(3) Uani d . 1 . .
    H H1AA 1.3460 0.4628 0.2856 0.024 Uiso calc R 1 . .
    H H1AB 1.5326 0.4112 0.2939 0.024 Uiso calc R 1 . .
    C C2A 1.1091(4) 0.40309(7) 0.24723(7) 0.0166(3) Uani d . 1 . .
    C C3A 0.9351(5) 0.43276(7) 0.20772(7) 0.0186(3) Uani d . 1 . .
    H H3AA 0.9413 0.4682 0.2095 0.022 Uiso calc R 1 . .
    C C4A 0.7516(5) 0.40783(7) 0.16540(7) 0.0200(3) Uani d . 1 . .
    H H4AA 0.6331 0.4267 0.1382 0.024 Uiso calc R 1 . .
    C C5A 0.7432(5) 0.35522(7) 0.16334(7) 0.0195(3) Uani d . 1 . .
    H H5AA 0.6212 0.3381 0.1351 0.023 Uiso calc R 1 . .
    C C6A 0.9266(4) 0.32861(7) 0.20556(7) 0.0171(3) Uani d . 1 . .
    C C7A 0.7892(5) 0.24022(7) 0.17560(8) 0.0198(3) Uani d . 1 . .
    C C8A 0.8755(5) 0.18609(7) 0.18922(8) 0.0235(4) Uani d . 1 . .
    H H8AA 0.7098 0.1639 0.1735 0.035 Uiso calc R 1 . .
    H H8AB 0.8985 0.1818 0.2293 0.035 Uiso calc R 1 . .
    H H8AC 1.0738 0.1778 0.1735 0.035 Uiso calc R 1 . .
    Br Br1B 0.14297(5) 0.058241(8) 0.203481(7) 0.02180(5) Uani d . 1 . .
    O O1B 0.0701(5) 0.23172(6) -0.04493(7) 0.0359(4) Uani d . 1 . .
    N N1B 0.2651(4) 0.12464(6) 0.08249(6) 0.0174(3) Uani d . 1 . .
    N N2B 0.2563(4) 0.20320(6) 0.04135(7) 0.0206(3) Uani d . 1 . .
    C C1B 0.3307(5) 0.04503(8) 0.13130(8) 0.0209(3) Uani d . 1 . .
    H H1BA 0.5573 0.0530 0.1351 0.025 Uiso calc R 1 . .
    H H1BB 0.3086 0.0091 0.1221 0.025 Uiso calc R 1 . .
    C C2B 0.1736(4) 0.07590(7) 0.08467(7) 0.0170(3) Uani d . 1 . .
    C C3B -0.0419(5) 0.05349(7) 0.04525(8) 0.0199(3) Uani d . 1 . .
    H H3BA -0.1004 0.0194 0.0482 0.024 Uiso calc R 1 . .
    C C4B -0.1672(5) 0.08373(8) 0.00115(8) 0.0215(4) Uani d . 1 . .
    H H4BA -0.3132 0.0700 -0.0260 0.026 Uiso calc R 1 . .
    C C5B -0.0763(5) 0.13402(8) -0.00257(8) 0.0209(3) Uani d . 1 . .
    H H5BA -0.1573 0.1546 -0.0321 0.025 Uiso calc R 1 . .
    C C6B 0.1427(5) 0.15320(7) 0.03964(7) 0.0174(3) Uani d . 1 . .
    C C7B 0.2223(6) 0.23918(8) 0.00022(8) 0.0251(4) Uani d . 1 . .
    C C8B 0.3835(7) 0.28927(9) 0.01365(10) 0.0352(5) Uani d . 1 . .
    H H8BA 0.4373 0.3054 -0.0206 0.053 Uiso calc R 1 . .
    H H8BB 0.5750 0.2836 0.0375 0.053 Uiso calc R 1 . .
    H H8BC 0.2414 0.3109 0.0327 0.053 Uiso calc R 1 . .
    Br Br1C 1.07629(5) 0.426384(8) 1.034127(8) 0.02481(6) Uani d . 1 . .
    O O1C 0.3915(4) 0.28054(6) 0.79326(6) 0.0243(3) Uani d . 1 . .
    N N1C 0.9830(4) 0.36463(6) 0.90997(6) 0.0173(3) Uani d . 1 . .
    N N2C 0.7488(4) 0.29499(6) 0.86856(7) 0.0201(3) Uani d . 1 . .
    C C1C 1.2666(5) 0.43125(8) 0.96116(8) 0.0218(3) Uani d . 1 . .
    H H1CA 1.3315 0.4662 0.9550 0.026 Uiso calc R 1 . .
    H H1CB 1.4563 0.4100 0.9619 0.026 Uiso calc R 1 . .
    C C2C 1.0370(5) 0.41486(7) 0.91382(7) 0.0174(3) Uani d . 1 . .
    C C3C 0.8994(5) 0.44982(7) 0.87597(7) 0.0202(3) Uani d . 1 . .
    H H3CA 0.9409 0.4845 0.8800 0.024 Uiso calc R 1 . .
    C C4C 0.6977(5) 0.43147(8) 0.83191(7) 0.0209(3) Uani d . 1 . .
    H H4CA 0.6031 0.4541 0.8056 0.025 Uiso calc R 1 . .
    C C5C 0.6360(5) 0.37991(7) 0.82678(7) 0.0194(3) Uani d . 1 . .
    H H5CA 0.5004 0.3671 0.7975 0.023 Uiso calc R 1 . .
    C C6C 0.7858(4) 0.34775(7) 0.86741(7) 0.0168(3) Uani d . 1 . .
    C C7C 0.5659(5) 0.26431(7) 0.83320(7) 0.0196(3) Uani d . 1 . .
    C C8C 0.5926(6) 0.20884(8) 0.84701(9) 0.0271(4) Uani d . 1 . .
    H H8CA 0.5007 0.1892 0.8159 0.041 Uiso calc R 1 . .
    H H8CB 0.4802 0.2018 0.8799 0.041 Uiso calc R 1 . .
    H H8CC 0.8140 0.1999 0.8541 0.041 Uiso calc R 1 . .
    H H2NA 1.062(8) 0.2645(13) 0.2303(13) 0.045(9) Uiso d . 1 . .
    H H2NB 0.372(8) 0.2135(12) 0.0743(12) 0.039(8) Uiso d . 1 . .
    H H2NC 0.850(8) 0.2790(12) 0.8879(12) 0.033(8) Uiso d . 1 . .
loop_
    _atom_site_aniso_label
    _atom_site_aniso_U_11
    _atom_site_aniso_U_22
    _atom_site_aniso_U_33
    _atom_site_aniso_U_12
    _atom_site_aniso_U_13
    _atom_site_aniso_U_23
    Br1A 0.02104(9) 0.02320(9) 0.01647(8) -0.00081(6) -0.00005(6) -0.00327(6)
    O1A 0.0389(9) 0.0208(7) 0.0268(7) -0.0026(6) -0.0141(6) -0.0012(6)
    N1A 0.0182(7) 0.0163(7) 0.0152(6) -0.0005(5) -0.0012(5) -0.0013(5)
    N2A 0.0228(8) 0.0159(7) 0.0177(7) 0.0005(6) -0.0055(6) -0.0011(5)
    C1A 0.0198(8) 0.0209(8) 0.0181(7) -0.0055(6) 0.0007(6) -0.0008(6)
    C2A 0.0166(8) 0.0171(7) 0.0163(7) -0.0012(6) 0.0014(6) -0.0006(6)
    C3A 0.0233(9) 0.0161(7) 0.0163(7) 0.0004(6) 0.0015(6) 0.0022(6)
    C4A 0.0235(9) 0.0201(8) 0.0163(7) 0.0014(7) -0.0007(6) 0.0018(6)
    C5A 0.0238(9) 0.0194(8) 0.0146(7) 0.0004(6) -0.0032(6) -0.0006(6)
    C6A 0.0187(8) 0.0175(8) 0.0148(7) 0.0001(6) -0.0005(6) -0.0019(6)
    C7A 0.0234(9) 0.0171(8) 0.0186(7) -0.0017(6) -0.0007(6) -0.0022(6)
    C8A 0.0287(10) 0.0177(8) 0.0236(8) -0.0001(7) -0.0020(7) -0.0032(7)
    Br1B 0.02550(10) 0.02243(10) 0.01691(8) 0.00067(7) -0.00224(6) 0.00250(6)
    O1B 0.0555(11) 0.0220(7) 0.0271(7) -0.0039(7) -0.0182(7) 0.0056(6)
    N1B 0.0190(7) 0.0172(7) 0.0156(6) 0.0021(5) -0.0022(5) -0.0002(5)
    N2B 0.0279(8) 0.0166(7) 0.0163(6) 0.0006(6) -0.0051(6) -0.0002(5)
    C1B 0.0214(9) 0.0194(8) 0.0218(8) 0.0032(6) 0.0007(7) 0.0027(6)
    C2B 0.0175(8) 0.0177(8) 0.0157(7) 0.0022(6) 0.0008(6) 0.0002(6)
    C3B 0.0219(9) 0.0194(8) 0.0186(7) -0.0021(7) 0.0020(6) -0.0033(6)
    C4B 0.0225(9) 0.0252(9) 0.0165(7) -0.0013(7) -0.0018(6) -0.0035(6)
    C5B 0.0224(9) 0.0234(9) 0.0161(7) 0.0021(7) -0.0032(6) -0.0008(6)
    C6B 0.0202(8) 0.0165(7) 0.0154(7) 0.0015(6) -0.0005(6) -0.0010(6)
    C7B 0.0341(11) 0.0175(8) 0.0224(8) 0.0024(7) -0.0064(7) 0.0018(7)
    C8B 0.0512(15) 0.0194(9) 0.0323(11) -0.0037(9) -0.0145(10) 0.0049(8)
    Br1C 0.02540(10) 0.03212(11) 0.01646(8) 0.00276(7) -0.00162(7) -0.00555(7)
    O1C 0.0274(8) 0.0223(7) 0.0217(6) -0.0020(5) -0.0090(5) 0.0002(5)
    N1C 0.0183(7) 0.0182(7) 0.0150(6) -0.0008(5) -0.0012(5) -0.0007(5)
    N2C 0.0254(8) 0.0161(7) 0.0175(7) -0.0022(6) -0.0071(6) 0.0018(5)
    C1C 0.0219(9) 0.0223(8) 0.0210(8) -0.0039(7) -0.0010(6) -0.0019(7)
    C2C 0.0189(8) 0.0189(8) 0.0145(7) -0.0011(6) 0.0013(6) -0.0009(6)
    C3C 0.0260(9) 0.0181(8) 0.0162(7) -0.0017(7) -0.0004(6) -0.0011(6)
    C4C 0.0262(9) 0.0208(8) 0.0152(7) 0.0015(7) -0.0025(6) 0.0032(6)
    C5C 0.0221(9) 0.0203(8) 0.0151(7) 0.0008(6) -0.0031(6) 0.0006(6)
    C6C 0.0186(8) 0.0174(8) 0.0142(7) 0.0000(6) -0.0009(6) -0.0006(6)
    C7C 0.0210(9) 0.0198(8) 0.0177(7) -0.0025(6) -0.0012(6) -0.0019(6)
    C8C 0.0355(12) 0.0187(9) 0.0254(9) -0.0045(8) -0.0099(8) 0.0008(7)
_geom_special_details
;
 All esds (except the esd in the dihedral angle between two l.s. planes)
 are estimated using the full covariance matrix.  The cell esds are taken
 into account individually in the estimation of esds in distances, angles
 and torsion angles; correlations between esds in cell parameters are only
 used when they are defined by crystal symmetry.  An approximate (isotropic)
 treatment of cell esds is used for estimating esds involving l.s. planes.
;
loop_
    _geom_bond_atom_site_label_1
    _geom_bond_atom_site_label_2
    _geom_bond_site_symmetry_2
    _geom_bond_distance
    _geom_bond_publ_flag
    Br1A C1A . 1.9667(18) ?
    O1A C7A . 1.224(2) ?
    N1A C6A . 1.335(2) ?
    N1A C2A . 1.338(2) ?
    N2A C7A . 1.365(2) ?
    N2A C6A . 1.391(2) ?
    N2A H2NA . 0.74(3) ?
    C1A C2A . 1.498(3) ?
    C1A H1AA . 0.97 ?
    C1A H1AB . 0.97 ?
    C2A C3A . 1.387(3) ?
    C3A C4A . 1.386(3) ?
    C3A H3AA . 0.93 ?
    C4A C5A . 1.380(3) ?
    C4A H4AA . 0.93 ?
    C5A C6A . 1.406(2) ?
    C5A H5AA . 0.93 ?
    C7A C8A . 1.494(3) ?
    C8A H8AA . 0.96 ?
    C8A H8AB . 0.96 ?
    C8A H8AC . 0.96 ?
    Br1B C1B . 1.9722(19) ?
    O1B C7B . 1.225(2) ?
    N1B C2B . 1.336(2) ?
    N1B C6B . 1.338(2) ?
    N2B C7B . 1.360(2) ?
    N2B C6B . 1.394(2) ?
    N2B H2NB . 0.93(3) ?
    C1B C2B . 1.489(3) ?
    C1B H1BA . 0.97 ?
    C1B H1BB . 0.97 ?
    C2B C3B . 1.385(3) ?
    C3B C4B . 1.389(3) ?
    C3B H3BA . 0.93 ?
    C4B C5B . 1.377(3) ?
    C4B H4BA . 0.93 ?
    C5B C6B . 1.404(3) ?
    C5B H5BA . 0.93 ?
    C7B C8B . 1.501(3) ?
    C8B H8BA . 0.96 ?
    C8B H8BB . 0.96 ?
    C8B H8BC . 0.96 ?
    Br1C C1C . 1.968(2) ?
    O1C C7C . 1.233(2) ?
    N1C C6C . 1.336(2) ?
    N1C C2C . 1.338(2) ?
    N2C C7C . 1.360(2) ?
    N2C C6C . 1.392(2) ?
    N2C H2NC . 0.73(3) ?
    C1C C2C . 1.491(3) ?
    C1C H1CA . 0.97 ?
    C1C H1CB . 0.97 ?
    C2C C3C . 1.382(3) ?
    C3C C4C . 1.385(3) ?
    C3C H3CA . 0.93 ?
    C4C C5C . 1.380(3) ?
    C4C H4CA . 0.93 ?
    C5C C6C . 1.398(2) ?
    C5C H5CA . 0.93 ?
    C7C C8C . 1.494(3) ?
    C8C H8CA . 0.96 ?
    C8C H8CB . 0.96 ?
    C8C H8CC . 0.96 ?
loop_
    _geom_angle_atom_site_label_1
    _geom_angle_atom_site_label_2
    _geom_angle_atom_site_label_3
    _geom_angle_site_symmetry_1
    _geom_angle_site_symmetry_3
    _geom_angle
    _geom_angle_publ_flag
    C6A N1A C2A . . 118.40(15) ?
    C7A N2A C6A . . 128.33(16) ?
    C7A N2A H2NA . . 113(3) ?
    C6A N2A H2NA . . 118(3) ?
    C2A C1A Br1A . . 111.74(13) ?
    C2A C1A H1AA . . 109.3 ?
    Br1A C1A H1AA . . 109.3 ?
    C2A C1A H1AB . . 109.3 ?
    Br1A C1A H1AB . . 109.3 ?
    H1AA C1A H1AB . . 107.9 ?
    N1A C2A C3A . . 123.14(17) ?
    N1A C2A C1A . . 115.46(16) ?
    C3A C2A C1A . . 121.39(17) ?
    C4A C3A C2A . . 117.74(17) ?
    C4A C3A H3AA . . 121.1 ?
    C2A C3A H3AA . . 121.1 ?
    C5A C4A C3A . . 120.55(17) ?
    C5A C4A H4AA . . 119.7 ?
    C3A C4A H4AA . . 119.7 ?
    C4A C5A C6A . . 117.35(17) ?
    C4A C5A H5AA . . 121.3 ?
    C6A C5A H5AA . . 121.3 ?
    N1A C6A N2A . . 112.72(16) ?
    N1A C6A C5A . . 122.82(17) ?
    N2A C6A C5A . . 124.46(16) ?
    O1A C7A N2A . . 122.80(18) ?
    O1A C7A C8A . . 122.20(17) ?
    N2A C7A C8A . . 114.99(17) ?
    C7A C8A H8AA . . 109.5 ?
    C7A C8A H8AB . . 109.5 ?
    H8AA C8A H8AB . . 109.5 ?
    C7A C8A H8AC . . 109.5 ?
    H8AA C8A H8AC . . 109.5 ?
    H8AB C8A H8AC . . 109.5 ?
    C2B N1B C6B . . 118.02(16) ?
    C7B N2B C6B . . 127.83(16) ?
    C7B N2B H2NB . . 115.3(19) ?
    C6B N2B H2NB . . 116.8(19) ?
    C2B C1B Br1B . . 111.85(13) ?
    C2B C1B H1BA . . 109.2 ?
    Br1B C1B H1BA . . 109.2 ?
    C2B C1B H1BB . . 109.2 ?
    Br1B C1B H1BB . . 109.2 ?
    H1BA C1B H1BB . . 107.9 ?
    N1B C2B C3B . . 123.66(17) ?
    N1B C2B C1B . . 115.86(16) ?
    C3B C2B C1B . . 120.41(17) ?
    C2B C3B C4B . . 117.55(18) ?
    C2B C3B H3BA . . 121.2 ?
    C4B C3B H3BA . . 121.2 ?
    C5B C4B C3B . . 120.29(18) ?
    C5B C4B H4BA . . 119.9 ?
    C3B C4B H4BA . . 119.9 ?
    C4B C5B C6B . . 117.78(17) ?
    C4B C5B H5BA . . 121.1 ?
    C6B C5B H5BA . . 121.1 ?
    N1B C6B N2B . . 113.14(16) ?
    N1B C6B C5B . . 122.70(17) ?
    N2B C6B C5B . . 124.16(16) ?
    O1B C7B N2B . . 122.83(19) ?
    O1B C7B C8B . . 121.62(19) ?
    N2B C7B C8B . . 115.54(17) ?
    C7B C8B H8BA . . 109.5 ?
    C7B C8B H8BB . . 109.5 ?
    H8BA C8B H8BB . . 109.5 ?
    C7B C8B H8BC . . 109.5 ?
    H8BA C8B H8BC . . 109.5 ?
    H8BB C8B H8BC . . 109.5 ?
    C6C N1C C2C . . 118.06(16) ?
    C7C N2C C6C . . 129.32(16) ?
    C7C N2C H2NC . . 109(2) ?
    C6C N2C H2NC . . 121(2) ?
    C2C C1C Br1C . . 111.62(13) ?
    C2C C1C H1CA . . 109.3 ?
    Br1C C1C H1CA . . 109.3 ?
    C2C C1C H1CB . . 109.3 ?
    Br1C C1C H1CB . . 109.3 ?
    H1CA C1C H1CB . . 108.0 ?
    N1C C2C C3C . . 123.20(17) ?
    N1C C2C C1C . . 115.60(16) ?
    C3C C2C C1C . . 121.18(17) ?
    C2C C3C C4C . . 117.81(18) ?
    C2C C3C H3CA . . 121.1 ?
    C4C C3C H3CA . . 121.1 ?
    C5C C4C C3C . . 120.48(17) ?
    C5C C4C H4CA . . 119.8 ?
    C3C C4C H4CA . . 119.8 ?
    C4C C5C C6C . . 117.26(17) ?
    C4C C5C H5CA . . 121.4 ?
    C6C C5C H5CA . . 121.4 ?
    N1C C6C N2C . . 112.20(16) ?
    N1C C6C C5C . . 123.19(17) ?
    N2C C6C C5C . . 124.62(16) ?
    O1C C7C N2C . . 123.35(18) ?
    O1C C7C C8C . . 122.47(17) ?
    N2C C7C C8C . . 114.18(16) ?
    C7C C8C H8CA . . 109.5 ?
    C7C C8C H8CB . . 109.5 ?
    H8CA C8C H8CB . . 109.5 ?
    C7C C8C H8CC . . 109.5 ?
    H8CA C8C H8CC . . 109.5 ?
    H8CB C8C H8CC . . 109.5 ?
loop_
    _geom_torsion_atom_site_label_1
    _geom_torsion_atom_site_label_2
    _geom_torsion_atom_site_label_3
    _geom_torsion_atom_site_label_4
    _geom_torsion_site_symmetry_1
    _geom_torsion_site_symmetry_2
    _geom_torsion_site_symmetry_3
    _geom_torsion_site_symmetry_4
    _geom_torsion
    _geom_torsion_publ_flag
    C6A N1A C2A C3A . . . . 0.4(3) ?
    C6A N1A C2A C1A . . . . -178.19(16) ?
    Br1A C1A C2A N1A . . . . -71.41(19) ?
    Br1A C1A C2A C3A . . . . 110.00(18) ?
    N1A C2A C3A C4A . . . . -0.5(3) ?
    C1A C2A C3A C4A . . . . 177.93(17) ?
    C2A C3A C4A C5A . . . . 0.3(3) ?
    C3A C4A C5A C6A . . . . 0.1(3) ?
    C2A N1A C6A N2A . . . . 179.68(16) ?
    C2A N1A C6A C5A . . . . 0.0(3) ?
    C7A N2A C6A N1A . . . . 178.45(19) ?
    C7A N2A C6A C5A . . . . -1.9(3) ?
    C4A C5A C6A N1A . . . . -0.2(3) ?
    C4A C5A C6A N2A . . . . -179.84(18) ?
    C6A N2A C7A O1A . . . . -2.9(3) ?
    C6A N2A C7A C8A . . . . 176.72(18) ?
    C6B N1B C2B C3B . . . . -0.4(3) ?
    C6B N1B C2B C1B . . . . 176.64(16) ?
    Br1B C1B C2B N1B . . . . 78.77(19) ?
    Br1B C1B C2B C3B . . . . -104.14(18) ?
    N1B C2B C3B C4B . . . . 0.2(3) ?
    C1B C2B C3B C4B . . . . -176.68(17) ?
    C2B C3B C4B C5B . . . . 0.3(3) ?
    C3B C4B C5B C6B . . . . -0.5(3) ?
    C2B N1B C6B N2B . . . . -179.55(16) ?
    C2B N1B C6B C5B . . . . 0.1(3) ?
    C7B N2B C6B N1B . . . . 168.3(2) ?
    C7B N2B C6B C5B . . . . -11.3(3) ?
    C4B C5B C6B N1B . . . . 0.3(3) ?
    C4B C5B C6B N2B . . . . 179.93(19) ?
    C6B N2B C7B O1B . . . . 2.6(4) ?
    C6B N2B C7B C8B . . . . -177.6(2) ?
    C6C N1C C2C C3C . . . . -0.1(3) ?
    C6C N1C C2C C1C . . . . -178.23(17) ?
    Br1C C1C C2C N1C . . . . -73.37(19) ?
    Br1C C1C C2C C3C . . . . 108.44(18) ?
    N1C C2C C3C C4C . . . . -0.4(3) ?
    C1C C2C C3C C4C . . . . 177.65(18) ?
    C2C C3C C4C C5C . . . . 0.6(3) ?
    C3C C4C C5C C6C . . . . -0.3(3) ?
    C2C N1C C6C N2C . . . . -179.58(17) ?
    C2C N1C C6C C5C . . . . 0.4(3) ?
    C7C N2C C6C N1C . . . . 178.90(19) ?
    C7C N2C C6C C5C . . . . -1.1(3) ?
    C4C C5C C6C N1C . . . . -0.2(3) ?
    C4C C5C C6C N2C . . . . 179.76(19) ?
    C6C N2C C7C O1C . . . . -1.6(3) ?
    C6C N2C C7C C8C . . . . 178.7(2) ?
loop_
    _geom_hbond_atom_site_label_D
    _geom_hbond_atom_site_label_H
    _geom_hbond_atom_site_label_A
    _geom_hbond_site_symmetry_A
    _geom_hbond_distance_DH
    _geom_hbond_distance_HA
    _geom_hbond_distance_DA
    _geom_hbond_angle_DHA
    _geom_hbond_publ_flag
    N2A H2NA O1C 4_665 0.74(3) 2.29(3) 3.022(2) 172(4) yes
    N2B H2NB O1A . 0.93(3) 1.97(3) 2.885(2) 166(3) yes
    N2C H2NC O1B 1_656 0.73(3) 2.18(3) 2.900(2) 169(3) yes
    C1B H1BA Br1B 1_655 0.97 2.85 3.716(2) 149 yes
    C8B H8BB O1A . 0.96 2.50 3.159(3) 125 yes
    C8C H8CA N1A 4_466 0.96 2.50 3.427(3) 162 yes
    C1A H1AB Cg1 1_655 0.97 2.88 3.612(2) 133 yes
    C1C H1CB Cg2 1_655 0.97 2.81 3.447(2) 124 yes
