# Supplementary material for: N-(6-Bromo­meth­yl-2-pyrid­yl)acetamide
Source: Acta Crystallogr Sect E Struct Rep Online. 2010 Sep 4;66(Pt 10):o2500. doi: 10.1107/S1600536810035026 (PMC2983235; doi:10.1107/S1600536810035026)
Supplement: Supplementary file 2 [file e-66-o2500-Isup2.hkl]

# 
# h,k,l, Fc-squared, Fo-squared, sigma(Fo-squared) and status flag 
# 
data_I
_shelx_title ' fs128bm in P2(1)/c (100K)' 
_shelx_refln_list_code          4 
_shelx_F_calc_maximum      480.59 
_exptl_crystal_F_000      1368.00 
_reflns_d_resolution_high  0.6412 
 
loop_ 
 _symmetry_equiv_pos_as_xyz 
 'x, y, z' 
 '-x, y+1/2, -z+1/2' 
 '-x, -y, -z' 
 'x, -y-1/2, z-1/2' 
 
_cell_length_a     4.1894 
_cell_length_b    26.2186 
_cell_length_c    23.8168 
_cell_angle_alpha  90.000 
_cell_angle_beta   94.148 
_cell_angle_gamma  90.000 
 
_shelx_F_squared_multiplier     1.000 
 
loop_ 
 _refln_index_h 
 _refln_index_k 
 _refln_index_l 
 _refln_F_squared_calc 
 _refln_F_squared_meas 
 _refln_F_squared_sigma 
 _refln_observed_status 
   1   0   0   133628.86   135914.27   7695.23 o 
   2   0   0      588.76      723.85    136.20 o 
   3   0   0     9199.34     9258.10    529.55 o 
   4   0   0    10682.33    10190.76    584.97 o 
   5   0   0     1097.63      957.24     86.65 o 
   6   0   0       40.76       42.43     39.42 o 
   1   1   0     5540.12     5944.28    209.43 o 
   2   1   0    11201.48    11190.47    634.85 o 
   3   1   0     1368.42     1293.76     59.91 o 
   4   1   0        4.48      -14.30     15.87 o 
   5   1   0     1240.18     1218.79     95.13 o 
   6   1   0      369.04      468.42     41.40 o 
   1   2   0    38656.68    39885.78   1522.25 o 
   2   2   0      104.57      146.13     23.09 o 
   3   2   0     3514.35     3403.22    123.76 o 
   4   2   0     3652.03     3413.55    142.36 o 
   5   2   0     1319.17     1285.33     69.55 o 
   6   2   0      505.71      565.51     45.65 o 
   1   3   0    56868.10    55455.65   3131.58 o 
   2   3   0    51691.60    50240.18   1767.34 o 
   3   3   0    12169.62    11884.44    421.75 o 
   4   3   0      175.93      163.86     17.30 o 
   5   3   0     1830.77     1704.31     87.46 o 
   6   3   0      877.24      842.63     58.70 o 
   0   4   0     9033.04     9571.40    713.11 o 
   1   4   0    19555.08       -1.85      1.85 o 
   2   4   0      435.45      469.20     24.30 o 
   3   4   0      656.82      634.42     24.34 o 
   4   4   0      164.88      154.79     21.08 o 
   5   4   0      351.50      371.56     31.22 o 
   6   4   0       31.77       37.08     29.75 o 
   1   5   0    38360.48    37228.48   2723.87 o 
   2   5   0    26992.73    26420.50    776.11 o 
   3   5   0     3800.01     3425.38    124.15 o 
   4   5   0       30.38       37.71     16.59 o 
   5   5   0     1255.22     1229.14     67.99 o 
   6   5   0       95.30      116.08     31.84 o 
   0   6   0   230964.84   227472.25  10406.94 o 
   1   6   0    29217.21    29394.35   2597.31 o 
   2   6   0       14.93       67.60     22.79 o 
   3   6   0     5753.33     5574.56    179.77 o 
   4   6   0     5467.72     5099.55    235.75 o 
   5   6   0      246.06      278.57     28.90 o 
   6   6   0       81.39       42.68     30.87 o 
   1   7   0        2.23       14.67      6.85 o 
   2   7   0     3425.44     3774.35    105.28 o 
   3   7   0       72.76       52.19     14.55 o 
   4   7   0      309.32      280.52     25.22 o 
   5   7   0      125.22      128.92     25.93 o 
   6   7   0        3.13       11.14     30.54 o 
   0   8   0    94661.91    99123.77   4020.09 o 
   1   8   0    34899.03    34819.25   1338.15 o 
   2   8   0      207.55      222.95     15.94 o 
   3   8   0     6132.50     5749.37    224.37 o 
   4   8   0     6051.95     5676.37    262.27 o 
   5   8   0     1563.19     1582.36     84.84 o 
   6   8   0      123.03      113.99     33.29 o 
   1   9   0    20039.94    20230.52    595.24 o 
   2   9   0    14011.12    13939.63    529.27 o 
   3   9   0     7220.67     7107.84    276.74 o 
   4   9   0        0.97       -4.17     19.50 o 
   5   9   0      120.68      102.60     27.56 o 
   6   9   0        4.00       21.63     32.50 o 
   0  10   0    17260.79    19066.29    668.47 o 
   1  10   0     6529.75     7088.48    214.43 o 
   2  10   0      187.80      197.57     13.37 o 
   3  10   0      395.35      388.56     36.32 o 
   4  10   0      448.70      446.85     34.25 o 
   5  10   0      106.12      130.14     29.39 o 
   6  10   0        0.30      -32.87     32.87 o 
   1  11   0    13462.96    13712.18    339.01 o 
   2  11   0    33139.81    31952.81   1240.64 o 
   3  11   0     6365.77     6085.83    194.17 o 
   4  11   0       42.51       25.96     17.30 o 
   5  11   0     1265.40     1274.79     75.29 o 
   6  11   0      311.40      366.76     42.73 o 
   0  12   0    16528.12    16869.03    592.50 o 
   1  12   0    15245.02    16631.59    404.26 o 
   2  12   0       52.85       60.85     11.14 o 
   3  12   0     4210.26     4242.02    150.42 o 
   4  12   0     1186.39     1114.18     53.67 o 
   5  12   0       81.87       73.78     29.72 o 
   6  12   0       39.79        6.47     35.93 o 
   1  13   0     5300.65     5504.08    130.01 o 
   2  13   0      510.24      453.42     32.16 o 
   3  13   0      321.42      285.87     19.39 o 
   4  13   0      262.24      307.82     31.15 o 
   5  13   0      358.32      308.11     37.44 o 
   6  13   0      181.28      231.41     40.44 o 
   0  14   0    69681.86    74913.48   2566.77 o 
   1  14   0    18017.89    18869.72    438.89 o 
   2  14   0       12.98        6.89      8.88 o 
   3  14   0     1007.05     1051.36     36.48 o 
   4  14   0     1335.72     1392.11     64.28 o 
   5  14   0      382.47      414.81     41.79 o 
   6  14   0        3.33       23.12     37.67 o 
   1  15   0     3027.99     3102.86     70.83 o 
   2  15   0     2710.36     2790.92     79.70 o 
   3  15   0     6522.99     6398.03    204.99 o 
   4  15   0      175.36      143.30     23.79 o 
   5  15   0      126.68      156.11     34.87 o 
   6  15   0        0.49        7.77     38.45 o 
   0  16   0     5515.52     5492.57    161.83 o 
   1  16   0     2050.57     2125.43     48.79 o 
   2  16   0        6.90       -1.96      8.14 o 
   3  16   0       50.08       47.58     14.54 o 
   4  16   0      247.07      255.94     34.99 o 
   5  16   0      314.52      280.73     39.86 o 
   1  17   0     2878.09     2902.99     64.19 o 
   2  17   0     8081.30     7989.05    207.56 o 
   3  17   0      573.18      606.32     31.56 o 
   4  17   0      311.54      286.13     28.81 o 
   5  17   0      106.27       94.41     35.84 o 
   0  18   0     3435.76     3901.68    127.44 o 
   1  18   0      848.01      856.08     30.00 o 
   2  18   0      164.80      192.88     14.92 o 
   3  18   0      158.58      159.95     18.29 o 
   4  18   0       88.96       99.32     25.95 o 
   5  18   0       19.30      -11.47     34.64 o 
   1  19   0     2215.14     2037.25     53.58 o 
   2  19   0      427.24      401.09     23.93 o 
   3  19   0       21.19       11.97     16.90 o 
   4  19   0       82.62      106.07     26.93 o 
   5  19   0       42.26       13.67     35.71 o 
   0  20   0     3791.58     4534.74    148.00 o 
   1  20   0     3423.15     3360.17    107.62 o 
   2  20   0     1468.53     1472.86     45.86 o 
   3  20   0      214.81      204.74     20.93 o 
   4  20   0      157.55      152.78     21.42 o 
   5  20   0      128.41      115.49     30.29 o 
   1  21   0      276.13      262.07     14.25 o 
   2  21   0      274.27      290.80     41.42 o 
   3  21   0        1.72      -16.39     18.43 o 
   4  21   0        0.15       -0.83     21.49 o 
   5  21   0       41.04       50.97     30.56 o 
   0  22   0      909.11     1004.25     77.02 o 
   1  22   0      176.69      160.41     13.32 o 
   2  22   0      308.51      300.50     19.90 o 
   3  22   0       36.32        2.14     20.49 o 
   4  22   0        3.68       23.92     23.15 o 
   5  22   0       56.16       33.37     31.41 o 
   1  23   0      556.81      502.27     20.60 o 
   2  23   0     1158.51     1192.64     69.56 o 
   3  23   0      117.59      164.96     23.21 o 
   4  23   0      664.28      661.74     54.41 o 
   5  23   0      440.10      389.89     51.89 o 
   0  24   0      652.47      569.14     30.65 o 
   1  24   0      426.09      424.56     19.68 o 
   2  24   0      154.89      168.82     19.73 o 
   3  24   0       31.20        4.52     22.08 o 
   4  24   0        0.66       16.46     27.97 o 
   5  24   0      157.92      192.54     57.58 o 
   1  25   0       35.77       31.84     16.43 o 
   2  25   0      305.84      336.95     33.58 o 
   3  25   0      840.97      841.17     41.38 o 
   4  25   0      516.92      566.65     39.06 o 
   5  25   0      258.84      306.67     51.39 o 
   0  26   0      333.52      231.22     30.10 o 
   1  26   0      486.72      530.70     29.42 o 
   2  26   0        6.35       -2.20     19.37 o 
   3  26   0        3.80        8.91     23.17 o 
   4  26   0        8.30      -16.60     27.91 o 
   1  27   0      553.33      549.17     27.16 o 
   2  27   0      389.22      373.75     25.60 o 
   3  27   0       15.68       -5.30     24.75 o 
   4  27   0        8.06      -29.43     29.43 o 
   0  28   0       50.14       91.74     30.55 o 
   1  28   0      169.79      194.92     21.92 o 
   2  28   0      335.99      315.49     25.21 o 
   3  28   0      999.29      904.41     39.88 o 
   4  28   0       20.11       39.93     30.88 o 
   1  29   0       34.12        8.29     22.76 o 
   2  29   0        9.45       -9.92     21.78 o 
   3  29   0      359.38      463.87     31.56 o 
   4  29   0      223.76      228.08     35.38 o 
   0  30   0     1106.28     1050.94     57.61 o 
   1  30   0       82.78       63.44     23.92 o 
   2  30   0       90.08      119.65     25.43 o 
   3  30   0      857.44      825.59     40.03 o 
   4  30   0      774.76      829.36     57.82 o 
   1  31   0       72.86       97.19     31.65 o 
   2  31   0      266.53      226.67     28.18 o 
   3  31   0       14.18       73.86     29.16 o 
   4  31   0      377.49      384.77     46.18 o 
   0  32   0      570.69      479.61     47.70 o 
   1  32   0      379.57      355.44     38.04 o 
   2  32   0       43.32       63.01     27.29 o 
   3  32   0        9.21       40.27     26.21 o 
   4  32   0       11.27       64.81     59.95 o 
   1  33   0      355.89      453.11     40.80 o 
   2  33   0     1037.89     1025.73     52.38 o 
   3  33   0       62.07       62.28     29.82 o 
   0  34   0      537.68      583.50     52.14 o 
   1  34   0       18.21       26.38     34.15 o 
   2  34   0      636.57      544.65     42.06 o 
   3  34   0      927.14      918.61     46.01 o 
   1  35   0      213.34      200.94     37.96 o 
   2  35   0       15.90       -9.60     33.44 o 
   3  35   0        5.15       -6.31     33.67 o 
   0  36   0       85.10        1.81     39.80 o 
   1  36   0      586.15      637.57     48.14 o 
   2  36   0       99.37      120.09     40.47 o 
   3  36   0      500.58      452.91     48.34 o 
   1  37   0        5.17        5.82     36.65 o 
   2  37   0       52.83      116.77     41.58 o 
   0  38   0      651.37      579.90    101.05 o 
   1  38   0      316.98      316.46     43.63 o 
   2  38   0        3.43      -40.55     40.55 o 
   1  39   0      337.44      351.46     51.92 o 
   0  40   0       93.29       82.68     83.32 o 
   1  40   0       44.17      155.42     46.04 o 
  -6   1   1     1367.73     1273.46     80.05 o 
  -5   1   1      391.17      395.28     30.03 o 
  -4   1   1     1935.52     1826.81     79.96 o 
  -3   1   1     8631.19     8816.39    356.22 o 
  -2   1   1     6060.25     5972.03    341.98 o 
  -1   1   1      236.51      266.15     11.75 o 
   1   1   1      475.96      458.56     20.83 o 
   2   1   1     6640.54     6552.29    372.93 o 
   3   1   1     4525.04     4662.42    138.40 o 
   4   1   1      523.42      545.97     31.09 o 
   5   1   1      226.03      217.45     30.70 o 
   6   1   1     1347.29     1415.03     88.20 o 
  -6   2   1      670.92      704.42     50.79 o 
  -5   2   1     3112.27     3130.72    149.27 o 
  -4   2   1     4194.25     4008.85    165.99 o 
  -3   2   1     4522.87     4808.37    196.54 o 
  -2   2   1      945.33      998.05     64.24 o 
  -1   2   1    20682.39    21625.48    759.12 o 
   0   2   1        6.52        4.37      3.77 o 
   1   2   1     3103.07      125.91   1441.88 o 
   2   2   1      197.76      218.36     15.78 o 
   3   2   1     2566.97     2584.73     85.23 o 
   4   2   1     2357.49     2356.14    101.86 o 
   5   2   1      816.08      833.32     64.04 o 
   6   2   1       71.15       69.22     30.86 o 
  -6   3   1        5.48      -22.31     26.96 o 
  -5   3   1       45.47       42.24     20.26 o 
  -4   3   1       97.21       86.58     14.00 o 
  -3   3   1      241.91      289.57     22.80 o 
  -2   3   1     3247.09     3194.55    130.06 o 
  -1   3   1      105.63       97.55      6.98 o 
   0   3   1       51.29       56.59      5.94 o 
   1   3   1     5977.64      214.09   2803.06 o 
   2   3   1     3151.45     3075.48     99.52 o 
   3   3   1        5.48       -1.88      4.01 o 
   4   3   1      321.40      309.05     33.81 o 
   5   3   1     1220.99     1174.58     65.46 o 
   6   3   1      285.59      283.08     36.78 o 
  -6   4   1      574.00      630.93     48.63 o 
  -5   4   1     3443.67     3310.20    157.40 o 
  -4   4   1     2961.13     2761.80    116.84 o 
  -3   4   1      346.63      382.01     17.26 o 
  -2   4   1     1260.37     1283.68     43.41 o 
  -1   4   1      174.98      153.59     13.23 o 
   0   4   1       93.93      122.36     13.59 o 
   1   4   1      414.39      153.27    244.25 o 
   2   4   1       85.21       79.16      6.16 o 
   3   4   1     1068.02      947.62     34.53 o 
   4   4   1     6064.11     5919.94    272.09 o 
   5   4   1     4896.84     5012.01    234.46 o 
   6   4   1      224.92      216.09     49.43 o 
  -6   5   1      717.32      740.16     53.52 o 
  -5   5   1     1239.35     1257.06     68.59 o 
  -4   5   1      906.64      840.84     46.83 o 
  -3   5   1    11212.56    11402.01    364.31 o 
  -2   5   1     4948.96     4798.38    154.35 o 
  -1   5   1     7416.94     5025.77    289.01 o 
   0   5   1      429.68      395.43     15.30 o 
   1   5   1       16.62       -2.72      2.72 o 
   2   5   1     2033.58     2160.46     61.08 o 
   3   5   1      214.55      229.94     15.06 o 
   4   5   1      497.63      481.14     32.35 o 
   5   5   1       24.43       40.17     23.36 o 
   6   5   1      496.53      542.38     47.51 o 
  -6   6   1      176.55      173.62     32.85 o 
  -5   6   1       10.14       13.60     21.77 o 
  -4   6   1      515.15      479.96     31.13 o 
  -3   6   1     1820.35     1922.20     59.12 o 
  -2   6   1     5314.56     5424.36    160.80 o 
   0   6   1    15900.94    17685.01    572.90 o 
   1   6   1     1707.55     1699.73    100.99 o 
   2   6   1      701.22      652.14     20.92 o 
   3   6   1     4787.33     4603.42    148.84 o 
   4   6   1     2162.94     1882.03     93.03 o 
   5   6   1      613.04      670.12     44.68 o 
   6   6   1       17.29       41.11     38.47 o 
  -6   7   1     2391.56     2499.31    126.71 o 
  -5   7   1      869.86      820.17     51.18 o 
  -4   7   1      531.49      525.82     34.42 o 
  -3   7   1     1813.58     1767.13     54.78 o 
  -2   7   1     4521.91     4546.39    135.27 o 
  -1   7   1      164.15      117.72     11.60 o 
   0   7   1      158.32      185.26      8.58 o 
   1   7   1      267.49      222.71     12.96 o 
   2   7   1     4756.88     4782.34    143.22 o 
   3   7   1     8349.24     8525.54    303.26 o 
   4   7   1       32.78       63.52     19.62 o 
   5   7   1     1248.98     1163.24     67.71 o 
   6   7   1      983.20     1069.60     67.73 o 
  -6   8   1       21.82       46.85     40.20 o 
  -5   8   1      659.82      633.04     43.08 o 
  -4   8   1     4038.52     3829.03    180.03 o 
  -3   8   1     6069.20     5984.80    206.26 o 
  -2   8   1       85.63       73.85      6.61 o 
  -1   8   1     9634.73     9234.12    356.89 o 
   0   8   1    13595.25    14943.86    428.18 o 
   1   8   1     5333.33     5474.15    217.73 o 
   2   8   1      285.84      232.74     12.40 o 
   3   8   1      160.60      107.18     14.16 o 
   4   8   1        7.86       -4.26     19.44 o 
   5   8   1      120.59      155.98     46.85 o 
   6   8   1      594.50      689.34     53.13 o 
  -6   9   1      103.61       72.01     34.42 o 
  -5   9   1      147.06      129.12     31.78 o 
  -4   9   1     1416.42     1385.40     73.72 o 
  -3   9   1        0.37        0.02     11.05 o 
  -2   9   1     4957.08     5075.63    165.87 o 
  -1   9   1       66.44       49.61      9.36 o 
   0   9   1      624.02      695.63     45.63 o 
   1   9   1     8277.68     8230.07    243.66 o 
   2   9   1     6693.91     6376.99    278.60 o 
   3   9   1     1019.10      989.49     45.67 o 
   4   9   1       22.37       10.23     20.52 o 
   5   9   1     1833.63     1624.32     88.15 o 
   6   9   1     1114.63     1130.02     72.05 o 
  -6  10   1      204.45      293.47     71.49 o 
  -5  10   1     2573.43     2571.93    128.06 o 
  -4  10   1     5551.54     5387.45    250.26 o 
  -3  10   1      996.07      932.13     38.65 o 
  -2  10   1      210.20      216.44     13.56 o 
  -1  10   1      749.75      904.85     28.23 o 
   0  10   1     7359.18     8192.54    213.27 o 
   1  10   1       35.93       56.97     10.88 o 
   2  10   1       76.63       58.15      8.99 o 
   3  10   1      982.80      902.07     34.01 o 
   4  10   1     2472.83     2635.71    128.72 o 
   5  10   1     2696.21     2823.44    139.58 o 
   6  10   1      163.21      224.15     43.49 o 
  -6  11   1     1316.87     1359.88     82.25 o 
  -5  11   1     3089.20     3135.40    152.95 o 
  -4  11   1        4.05       12.67     16.52 o 
  -3  11   1     4849.08     4577.64    180.69 o 
  -2  11   1    10685.67    10003.15    291.00 o 
  -1  11   1    15891.92    16674.01    412.81 o 
   0  11   1      260.98      282.77     11.72 o 
   1  11   1     3974.86     3601.58    106.85 o 
   2  11   1     2438.63     2132.26    113.17 o 
   3  11   1       29.59       31.08     10.93 o 
   4  11   1     1195.91     1169.64     66.77 o 
   5  11   1      687.35      631.97     72.09 o 
   6  11   1        2.73        0.53     46.15 o 
  -6  12   1      396.30      493.15     47.16 o 
  -5  12   1     1094.42     1108.29     67.93 o 
  -4  12   1      100.34       94.83     18.74 o 
  -3  12   1     1045.12     1001.10     37.28 o 
  -2  12   1     1242.85     1416.78     49.68 o 
  -1  12   1      460.03      600.13     43.45 o 
   0  12   1     5175.95     5561.97    138.28 o 
   1  12   1      538.45      563.89     37.46 o 
   2  12   1      487.56      290.86     28.71 o 
   3  12   1     4466.33     4193.70    149.04 o 
   4  12   1     3372.72     3374.01    137.03 o 
   5  12   1      278.89      326.09     37.53 o 
   6  12   1       14.81      -35.78     35.78 o 
  -6  13   1     1948.89     2090.36    116.87 o 
  -5  13   1     1429.60     1513.39     84.88 o 
  -4  13   1      269.69      315.54     25.32 o 
  -3  13   1     4829.29     4729.20    167.17 o 
  -2  13   1     9259.34     8966.04    425.63 o 
  -1  13   1     4293.85     4174.67     99.44 o 
   0  13   1      858.72      924.08     25.67 o 
   1  13   1     1452.00     1624.38     70.20 o 
   2  13   1       28.02       22.54     12.27 o 
   3  13   1     3106.07     3258.40     98.24 o 
   4  13   1     1481.67     1398.98     64.40 o 
   5  13   1        6.13       17.49     30.37 o 
   6  13   1      408.93      459.99     48.27 o 
  -6  14   1       95.50      129.68     42.59 o 
  -5  14   1     1010.31     1009.06     64.95 o 
  -4  14   1     5266.66     5168.76    205.58 o 
  -3  14   1     2446.58     2593.85     95.28 o 
  -2  14   1       17.68        4.19      5.30 o 
  -1  14   1    13740.66    13938.62    325.73 o 
   0  14   1    34945.66    37525.39    833.07 o 
   1  14   1     9248.11    10333.38    230.09 o 
   2  14   1     2700.22     2785.66    131.56 o 
   3  14   1     4911.27     4541.50    147.21 o 
   4  14   1     1016.78      890.13     46.81 o 
   5  14   1      102.19       96.70     33.43 o 
   6  14   1      235.33      294.95     44.98 o 
  -6  15   1        3.76       -7.25     37.67 o 
  -5  15   1       16.79       17.06     32.01 o 
  -4  15   1     1191.97     1277.42     61.71 o 
  -3  15   1      305.36      293.19     17.79 o 
  -2  15   1       98.87      105.73     12.60 o 
  -1  15   1      515.87      579.32     33.20 o 
   0  15   1     2208.88     2137.58     51.49 o 
   1  15   1     5661.60     5688.84    123.60 o 
   2  15   1     4274.19     4082.33    114.99 o 
   3  15   1      936.43      910.65     37.07 o 
   4  15   1      617.18      533.83     35.03 o 
   5  15   1      591.59      559.04     47.95 o 
   6  15   1      327.77       89.80    126.25 o 
  -5  16   1     1090.66     1155.42     72.76 o 
  -4  16   1     8310.61     8021.68    315.12 o 
  -3  16   1    11803.34    11357.02    360.85 o 
  -2  16   1      822.14      830.71     31.36 o 
  -1  16   1     1060.50     1081.62     28.47 o 
   0  16   1    13253.22    13217.66    266.09 o 
   1  16   1     1248.79     1182.37     29.71 o 
   2  16   1       29.26       20.99     10.83 o 
   3  16   1       94.67       94.81     15.79 o 
   4  16   1       10.50       -9.93     22.46 o 
   5  16   1      344.06      390.90     43.71 o 
  -5  17   1      947.86     1046.04     84.91 o 
  -4  17   1       91.78      114.75     24.17 o 
  -3  17   1     3421.43     3290.88    109.42 o 
  -2  17   1    14042.99    13602.95    352.50 o 
  -1  17   1     6874.73     7014.06    151.10 o 
   0  17   1       24.74       77.76      8.10 o 
   1  17   1     4455.31     4627.86    107.41 o 
   2  17   1    11188.66    10822.67    281.34 o 
   3  17   1       50.05       67.71     15.88 o 
   4  17   1     1790.29     1713.23     78.56 o 
   5  17   1     1495.61     1425.84     86.15 o 
  -5  18   1      333.95      372.84     45.48 o 
  -4  18   1      453.51      477.84     55.38 o 
  -3  18   1       30.27       43.51     16.10 o 
  -2  18   1      716.97      698.85     36.87 o 
  -1  18   1      127.88      179.88     14.09 o 
   0  18   1      489.57      571.89     18.16 o 
   1  18   1      905.12     1041.30     79.27 o 
   2  18   1     2998.89     2881.16     99.41 o 
   3  18   1     1034.67      911.90     38.70 o 
   4  18   1     1176.81     1207.79     61.66 o 
   5  18   1      182.20      171.62     39.69 o 
  -5  19   1     2017.34     2223.14    120.19 o 
  -4  19   1      175.70      104.94     26.82 o 
  -3  19   1     6096.30     6192.05    200.06 o 
  -2  19   1    13893.48    13502.07    350.33 o 
  -1  19   1    10724.14    10231.55    230.32 o 
   0  19   1        9.69        4.69      4.86 o 
   1  19   1     4593.44     4572.58    105.26 o 
   2  19   1      153.46      126.23     14.79 o 
   3  19   1       12.53       10.88     17.12 o 
   4  19   1     1033.66      956.96     45.01 o 
   5  19   1      591.89      576.07     53.47 o 
  -5  20   1       53.82       82.29     28.74 o 
  -4  20   1     1612.88     1741.30     81.47 o 
  -3  20   1     1881.13     2051.77     73.15 o 
  -2  20   1     1295.88     1232.41     45.12 o 
  -1  20   1     3673.06     3601.38     84.11 o 
   0  20   1     7377.32     7914.31    173.03 o 
   1  20   1      341.93      395.75     27.07 o 
   2  20   1     1863.36     2010.01     95.43 o 
   3  20   1     3832.15     3691.48    123.58 o 
   4  20   1      818.09      835.44     42.61 o 
   5  20   1       13.05        6.54     29.49 o 
  -5  21   1      562.56      564.01     42.80 o 
  -4  21   1       15.80       29.60     19.99 o 
  -3  21   1       20.49       37.05     18.97 o 
  -2  21   1      249.32      247.58     18.08 o 
  -1  21   1     2832.65     2920.01     69.50 o 
   0  21   1     4021.18     4192.62     85.10 o 
   1  21   1     1331.23     1329.71     36.11 o 
   2  21   1     1110.62     1151.84     53.52 o 
   3  21   1     1094.75     1106.63     46.64 o 
   4  21   1      263.70      188.38     25.49 o 
   5  21   1       18.47       55.54     30.96 o 
  -5  22   1      410.10      490.52     41.52 o 
  -4  22   1     3131.45     3211.63    119.80 o 
  -3  22   1     7412.80     7487.53    242.17 o 
  -2  22   1      394.50      452.52     22.81 o 
  -1  22   1     3063.62     3110.84     76.44 o 
   0  22   1    10021.00    10338.32    203.08 o 
   1  22   1     5621.72     5530.74    126.27 o 
   2  22   1       21.57       25.17     15.92 o 
   3  22   1     1363.24     1269.98     52.05 o 
   4  22   1      451.25      409.73     32.00 o 
   5  22   1      201.47      208.87     35.71 o 
  -5  23   1      243.11      369.18     49.88 o 
  -4  23   1       52.51      120.27     24.90 o 
  -3  23   1      489.10      587.30     35.98 o 
  -2  23   1     3556.12     3656.96    100.39 o 
  -1  23   1       43.12       85.36     14.40 o 
   0  23   1      844.67      977.72     44.70 o 
   1  23   1      671.57      762.39     24.58 o 
   2  23   1     1583.13     1546.42     67.44 o 
   3  23   1       10.25       10.62     21.28 o 
   4  23   1      855.30      787.89     43.09 o 
   5  23   1     1102.97     1138.08     79.28 o 
  -5  24   1      241.92      305.16     50.01 o 
  -4  24   1     2493.40     2690.38    104.05 o 
  -3  24   1     1199.89     1221.22     52.01 o 
  -2  24   1      151.48      172.31     19.36 o 
  -1  24   1      765.78      706.89     27.56 o 
   0  24   1     1497.62     1812.97     47.45 o 
   1  24   1      924.31     1107.56     32.30 o 
   2  24   1     1650.20     1488.69     49.15 o 
   3  24   1      177.22      180.97     24.81 o 
   4  24   1        4.10       36.54     29.14 o 
   5  24   1        3.70        8.32     43.58 o 
  -5  25   1      839.09      962.60     88.10 o 
  -4  25   1      430.04      473.64     35.91 o 
  -3  25   1     1906.68     2021.47     75.92 o 
  -2  25   1     8406.53     8450.15    258.65 o 
  -1  25   1     5979.98     5869.83    214.88 o 
   0  25   1      433.15      447.19     20.90 o 
   1  25   1     4696.31     4470.20    109.23 o 
   2  25   1      397.71      419.52     24.77 o 
   3  25   1        2.83       -7.52     21.65 o 
   4  25   1      426.83      459.08     36.31 o 
   5  25   1      188.64      138.78     47.82 o 
  -4  26   1      204.28      205.19     30.69 o 
  -3  26   1      283.69      357.64     29.95 o 
  -2  26   1      200.78      232.14     24.45 o 
  -1  26   1     1649.82     1765.24     52.06 o 
   0  26   1       12.14       19.77     17.51 o 
   1  26   1     1917.84     1810.78     56.30 o 
   2  26   1      964.98     1000.94     37.71 o 
   3  26   1      913.07      922.39     41.87 o 
   4  26   1      290.69      292.66     33.48 o 
  -4  27   1        6.15      -13.33     29.76 o 
  -3  27   1      434.73      519.14     36.92 o 
  -2  27   1     2318.94     2282.06     87.86 o 
  -1  27   1     4958.92     4975.22    135.27 o 
   0  27   1     2394.88     2333.23     72.96 o 
   1  27   1       29.22       42.09     18.26 o 
   2  27   1     1092.17     1100.74     40.50 o 
   3  27   1       99.11      127.42     24.31 o 
   4  27   1       22.93       24.49     30.46 o 
  -4  28   1      655.96      766.93     47.05 o 
  -3  28   1     1085.93     1143.11     69.33 o 
  -2  28   1       59.21       52.45     21.40 o 
  -1  28   1     2351.63     2287.90     90.68 o 
   0  28   1     2340.36     2323.29     89.18 o 
   1  28   1      612.55      648.27     62.55 o 
   2  28   1      556.14      583.12     30.04 o 
   3  28   1     1355.42     1340.12     50.18 o 
   4  28   1        6.35       -3.58     31.38 o 
  -4  29   1       58.25       69.00     33.08 o 
  -3  29   1      369.92      373.56     29.88 o 
  -2  29   1       41.06       50.66     21.92 o 
  -1  29   1     1017.24      990.80     43.24 o 
   0  29   1     2514.25     2485.99     77.55 o 
   1  29   1      943.00      875.06     39.84 o 
   2  29   1      167.36      126.91     23.79 o 
   3  29   1       24.06       11.35     24.67 o 
   4  29   1      397.19      419.81     32.48 o 
  -4  30   1     1437.00     1676.72     87.04 o 
  -3  30   1     1809.30     1895.80    100.92 o 
  -2  30   1      370.36      389.62     28.33 o 
  -1  30   1      137.86      116.03     27.63 o 
   0  30   1     2547.48     2431.46    103.95 o 
   1  30   1     1269.65     1203.76     49.05 o 
   2  30   1      299.78      295.57     28.78 o 
   3  30   1        1.31      -25.64     25.64 o 
   4  30   1      236.34      214.02     32.17 o 
  -4  31   1        6.00      -28.86     38.70 o 
  -3  31   1      746.26      786.68     39.77 o 
  -2  31   1     2662.03     2788.27    238.05 o 
  -1  31   1      627.38      605.29     96.44 o 
   0  31   1      333.77      432.46     29.82 o 
   1  31   1     1485.51     1442.40     74.12 o 
   2  31   1      503.51      496.79     38.30 o 
   3  31   1       34.40       11.10     27.06 o 
   4  31   1      220.85      255.26     34.51 o 
  -4  32   1       19.40      -11.89     48.59 o 
  -3  32   1      136.72      162.44     29.89 o 
  -2  32   1      700.41      726.58     38.62 o 
  -1  32   1       62.90       77.56     31.73 o 
   0  32   1      423.00      424.55     32.18 o 
   1  32   1     2121.95     2239.71     94.32 o 
   2  32   1     1292.76     1313.38     52.26 o 
   3  32   1       38.20       77.38     27.45 o 
   4  32   1       44.67       96.77    123.13 o 
  -3  33   1       50.43       71.60     28.03 o 
  -2  33   1     1047.51     1082.36    128.50 o 
  -1  33   1     1865.65     1712.20    180.52 o 
   0  33   1      304.88      253.14     29.54 o 
   1  33   1       17.71        7.96     32.42 o 
   2  33   1       93.93       82.96     32.26 o 
   3  33   1       87.75      115.46     30.55 o 
  -3  34   1       17.97       35.96     30.60 o 
  -2  34   1        4.24      -31.79     31.79 o 
  -1  34   1      421.59      387.45     40.81 o 
   0  34   1      400.23      247.37     30.22 o 
   1  34   1       27.18       -4.72     34.21 o 
   2  34   1      674.38      680.01     45.02 o 
   3  34   1      361.20      408.78     40.70 o 
  -3  35   1       19.82       40.80     34.30 o 
  -2  35   1      629.88      575.29     43.86 o 
  -1  35   1     1450.83     1403.96    100.73 o 
   0  35   1      975.87      871.20     43.67 o 
   1  35   1       25.46       28.79     35.23 o 
   2  35   1      202.88      201.30     36.74 o 
   3  35   1      254.58      295.87     37.92 o 
  -3  36   1      257.78      180.87     58.88 o 
  -2  36   1      153.68      115.63     36.57 o 
  -1  36   1      147.68      216.29     39.40 o 
   0  36   1       32.60       18.15     30.82 o 
   1  36   1       95.81       66.30     37.48 o 
   2  36   1        9.10      -38.78     38.78 o 
   3  36   1        0.40      -53.93     53.93 o 
  -2  37   1      348.22      273.28     53.50 o 
  -1  37   1      111.89      138.94     39.16 o 
   0  37   1      640.50      674.63     47.30 o 
   1  37   1      274.21      253.15     41.23 o 
   2  37   1        5.33      -39.17     39.17 o 
  -2  38   1       35.79      -15.22     41.04 o 
  -1  38   1      262.38      269.20     42.87 o 
   0  38   1      247.61      198.88     61.98 o 
   1  38   1      255.56      239.43     42.66 o 
   2  38   1      528.97      492.96     49.49 o 
  -1  39   1      185.08      227.05     68.49 o 
   0  39   1       72.79      109.46     59.25 o 
   1  39   1      143.51      195.72     46.21 o 
  -1  40   1        6.61       -3.74     45.22 o 
   0  40   1      146.04      211.58     89.00 o 
   1  40   1      795.12      689.80     73.21 o 
  -6   0   2      363.97      390.38     50.90 o 
  -5   0   2      175.30      194.10     31.74 o 
  -4   0   2     5487.23     5543.68    509.29 o 
  -3   0   2     3092.54     3177.52    188.18 o 
  -2   0   2      365.91      293.78     43.01 o 
  -1   0   2     8012.22     8357.99    475.56 o 
   1   0   2     1336.60     1825.23    166.63 o 
   2   0   2     3696.75     3733.24    215.57 o 
   3   0   2     3239.57     3173.97    185.78 o 
   4   0   2      475.47      438.87     39.93 o 
   5   0   2      433.01      366.86     48.94 o 
   6   0   2      468.79      524.63     64.49 o 
  -6   1   2      514.29      514.22     40.91 o 
  -5   1   2     2084.06     2100.83    103.08 o 
  -4   1   2      274.85      247.52     34.08 o 
  -3   1   2       59.36       61.28     16.33 o 
  -2   1   2      247.62       88.03     70.16 o 
  -1   1   2     4468.60     4600.69    162.06 o 
   0   1   2      317.65      350.19     27.29 o 
   1   1   2    13221.89     8732.72   3276.10 o 
   2   1   2        3.56        5.60      6.92 o 
   3   1   2      273.12      205.16     15.55 o 
   4   1   2     1032.77      958.29     48.41 o 
   5   1   2      420.70      411.52     35.60 o 
   6   1   2        2.65        3.72     30.67 o 
  -6   2   2      322.61      339.67     34.38 o 
  -5   2   2        9.24      -12.78     17.94 o 
  -4   2   2     1385.15     1325.26     79.80 o 
  -3   2   2     5838.26     5810.46    236.36 o 
  -2   2   2     6741.82     7103.64    404.65 o 
  -1   2   2     1717.06     1680.94     54.81 o 
   0   2   2       29.35       33.05      5.78 o 
   1   2   2        0.78        8.70     18.62 o 
   2   2   2     2703.50     2758.27     96.72 o 
   3   2   2       17.71       -1.21      7.22 o 
   4   2   2       58.78       32.77     16.71 o 
   5   2   2        8.65       -4.56     22.21 o 
   6   2   2      521.77      513.98     49.05 o 
  -6   3   2     1628.67     1749.56    102.19 o 
  -5   3   2     2996.11     3028.60    144.22 o 
  -4   3   2     1442.51     1452.47     80.35 o 
  -3   3   2      132.56      143.83     18.67 o 
  -2   3   2     5508.09     5692.77    201.76 o 
  -1   3   2     4980.89     5076.02    178.81 o 
   0   3   2      248.48      223.85     13.96 o 
   1   3   2     7282.36     7227.06    324.21 o 
   2   3   2      864.23      999.48     29.50 o 
   3   3   2     1524.37     1406.16     54.02 o 
   4   3   2     4983.91     4871.41    201.58 o 
   5   3   2     1028.39     1015.52     60.42 o 
   6   3   2       61.22       -1.36     52.27 o 
  -6   4   2      204.73      193.52     30.50 o 
  -5   4   2      363.86      368.51     28.88 o 
  -4   4   2      175.16      171.46     22.07 o 
  -3   4   2       48.50       74.88     16.68 o 
  -2   4   2       14.92        8.63      8.69 o 
  -1   4   2      107.49      157.26     17.44 o 
   0   4   2     1144.45     1207.92     48.48 o 
   1   4   2     1888.57      337.71    780.59 o 
   2   4   2     3615.57     3757.21    104.70 o 
   3   4   2       37.34       39.62     10.63 o 
   4   4   2      339.63      293.77     25.45 o 
   5   4   2      152.60      188.84     27.15 o 
   6   4   2      276.17      237.94     37.63 o 
  -6   5   2      286.66      387.86     46.94 o 
  -5   5   2     1951.83     2016.84    100.69 o 
  -4   5   2     2751.01     2489.17    118.38 o 
  -3   5   2      375.11      318.88     15.74 o 
  -2   5   2      941.06      889.96     31.71 o 
  -1   5   2     2297.41     2287.52    105.15 o 
   0   5   2     1132.67     1289.94     45.81 o 
   1   5   2      260.08      272.32     26.93 o 
   2   5   2     1104.37     1132.15     33.49 o 
   3   5   2     1386.00     1351.35     60.70 o 
   4   5   2     2241.24     2190.24    107.49 o 
   5   5   2     3634.75     3571.96    170.51 o 
   6   5   2      339.22      346.69     41.59 o 
  -6   6   2      467.96      501.46     59.49 o 
  -5   6   2       88.21      105.25     53.99 o 
  -4   6   2     2684.23     2744.66    130.74 o 
  -3   6   2     1739.67     1828.13     56.41 o 
  -2   6   2      381.05      420.30     14.60 o 
  -1   6   2       20.65       -7.71      7.71 o 
   0   6   2     1804.51     2105.59     71.71 o 
   1   6   2    25634.62    26402.10   1016.58 o 
   2   6   2     6127.94     6206.93    185.32 o 
   3   6   2      327.39      302.60     20.94 o 
   4   6   2      406.26      394.02     29.85 o 
   5   6   2     1252.65     1174.55     67.99 o 
   6   6   2      530.13      551.25     49.18 o 
  -6   7   2      423.94      432.51     38.96 o 
  -5   7   2       33.40       46.95     21.86 o 
  -4   7   2     2057.47     1862.05     91.66 o 
  -3   7   2      610.00      518.07     18.31 o 
  -2   7   2     1376.63     1419.50     42.15 o 
  -1   7   2    10745.63    10557.09    604.61 o 
   0   7   2     7428.88     8004.92    245.33 o 
   1   7   2      724.03      779.66     33.80 o 
   2   7   2      126.25       42.93      7.82 o 
   3   7   2     1334.59     1215.18     48.90 o 
   4   7   2     1025.47      956.03     55.63 o 
   5   7   2       15.94       18.26     25.39 o 
   6   7   2      290.29      303.03     38.35 o 
  -6   8   2      504.54      509.52     53.47 o 
  -5   8   2        6.95        7.52     22.94 o 
  -4   8   2     1132.08     1123.39     60.76 o 
  -3   8   2     3799.50     3497.66    106.93 o 
  -2   8   2     2960.28     2703.44     72.67 o 
  -1   8   2      241.74      141.41     29.78 o 
   0   8   2      538.87      551.98     20.62 o 
   1   8   2     3499.19     3923.11    140.93 o 
   2   8   2      630.40      650.60     23.31 o 
   3   8   2      988.17      971.94     44.55 o 
   4   8   2      261.75      305.16     28.51 o 
   5   8   2       38.34       40.99     26.58 o 
   6   8   2      481.56      482.82     44.81 o 
  -6   9   2      706.82      732.47     52.24 o 
  -5   9   2     1143.70     1279.11     72.07 o 
  -4   9   2      670.43      715.39     44.08 o 
  -3   9   2       66.80      100.71     13.95 o 
  -2   9   2      343.39      434.53     15.01 o 
  -1   9   2       58.29      103.02     11.09 o 
   0   9   2     8481.59     9384.60    262.89 o 
   1   9   2     1898.93     2110.29     54.51 o 
   2   9   2    10661.01    10408.92    352.10 o 
   3   9   2     9111.18     8784.57    278.19 o 
   4   9   2     5731.95     5603.79    260.57 o 
   5   9   2      841.22      797.37     52.54 o 
   6   9   2      126.40      189.77     49.98 o 
  -6  10   2      463.89      461.61     48.20 o 
  -5  10   2     1008.17      967.88     59.43 o 
  -4  10   2       19.60       39.84     20.80 o 
  -3  10   2     4002.89     3673.69    128.95 o 
  -2  10   2    14186.91    13802.71    400.83 o 
  -1  10   2     2370.18     2304.67     69.84 o 
   0  10   2     3720.64     3738.33     98.83 o 
   1  10   2     3595.38     3326.86     84.53 o 
   2  10   2     4472.59     4394.21    238.22 o 
   3  10   2       34.22       32.37     10.57 o 
   4  10   2     1197.56     1084.79     62.73 o 
   5  10   2     1251.05     1267.29     74.70 o 
   6  10   2       46.44       21.39     35.34 o 
  -6  11   2      594.18      738.55     54.43 o 
  -5  11   2     1474.38     1581.23     86.05 o 
  -4  11   2     2857.03     2678.51    109.83 o 
  -3  11   2      600.91      520.53     25.46 o 
  -2  11   2      330.00      334.22     17.16 o 
  -1  11   2      371.54      389.52     19.07 o 
   0  11   2     3592.99     3845.71    102.21 o 
   1  11   2        7.92       20.12      6.36 o 
   2  11   2     2956.58     2936.70     89.80 o 
   3  11   2     1614.12     1605.53     55.53 o 
   4  11   2      807.07      797.14     51.25 o 
   5  11   2     1595.11     1545.47     86.34 o 
   6  11   2        4.50      -14.74     35.19 o 
  -6  12   2      149.57      114.44     36.34 o 
  -5  12   2      723.05      764.64     52.72 o 
  -4  12   2       34.45       71.48     17.84 o 
  -3  12   2      425.35      374.73     24.33 o 
  -2  12   2      478.23      352.67     33.16 o 
  -1  12   2     7850.27     8774.07    240.87 o 
   0  12   2     2502.47     2175.97     60.14 o 
   1  12   2    35413.23    37125.01    830.53 o 
   2  12   2     4761.59     4603.50    139.64 o 
   3  12   2       58.48       37.94     10.12 o 
   4  12   2     2116.38     2159.99     91.75 o 
   5  12   2     1097.97     1125.28     83.14 o 
   6  12   2      186.61      223.82     50.77 o 
  -6  13   2       89.41       56.25     36.45 o 
  -5  13   2      786.94      826.01     75.22 o 
  -4  13   2     2294.74     2037.75     86.80 o 
  -3  13   2      775.12      632.19     29.61 o 
  -2  13   2     1475.56     1432.19     55.59 o 
  -1  13   2    10565.86    10453.29    254.93 o 
   0  13   2     1320.01     1277.05     33.55 o 
   1  13   2      757.59      932.59     52.26 o 
   2  13   2     3731.31     3581.83    110.20 o 
   3  13   2     4672.20     4663.58    150.83 o 
   4  13   2      123.46       94.31     21.07 o 
   5  13   2       78.63       57.66     31.58 o 
   6  13   2      309.68      407.79     46.94 o 
  -6  14   2       83.92      143.37     38.40 o 
  -5  14   2       35.82       43.97     32.02 o 
  -4  14   2      103.81      184.21     22.82 o 
  -3  14   2      647.90      653.76     31.02 o 
  -2  14   2     1769.11     1681.80     87.84 o 
  -1  14   2     5045.47     5825.41    168.59 o 
   0  14   2     3607.86     3868.39    108.05 o 
   1  14   2     1721.28     1532.92     35.94 o 
   2  14   2     1082.63     1067.38     38.78 o 
   3  14   2        3.15        6.69     13.14 o 
   4  14   2       90.20       90.40     21.95 o 
   5  14   2      990.26      933.53     62.95 o 
   6  14   2      571.55      610.30     54.66 o 
  -6  15   2      444.41      558.60     52.11 o 
  -5  15   2      207.22      261.90     38.37 o 
  -4  15   2      460.55      402.52     30.01 o 
  -3  15   2      755.70      645.76     27.61 o 
  -2  15   2      728.64      670.40     35.09 o 
  -1  15   2     4743.32     4663.72    107.64 o 
   0  15   2    18704.53    19023.36    396.62 o 
   1  15   2       31.15       46.01      8.65 o 
   2  15   2     8303.12     8213.65    227.56 o 
   3  15   2     8140.21     8043.40    256.61 o 
   4  15   2     2812.61     2999.18    124.39 o 
   5  15   2        2.65       19.34     35.45 o 
   6  15   2      473.84      360.28    133.68 o 
  -5  16   2      454.42      434.51     44.45 o 
  -4  16   2      669.43      675.88     39.72 o 
  -3  16   2     3147.58     2941.44     98.11 o 
  -2  16   2     6145.95     6083.40    179.05 o 
  -1  16   2     3728.56     4295.48    169.19 o 
   0  16   2      101.80      102.12     10.05 o 
   1  16   2     3744.06     3661.55     80.92 o 
   2  16   2     1053.68     1086.01     37.90 o 
   3  16   2      419.24      393.37     22.44 o 
   4  16   2      590.60      635.53     39.44 o 
   5  16   2       76.61       57.73     35.26 o 
  -5  17   2      222.25      277.43     40.30 o 
  -4  17   2      249.92      252.95     27.68 o 
  -3  17   2      532.99      483.36     24.70 o 
  -2  17   2      263.50      291.29     32.24 o 
  -1  17   2     3050.76     3290.02    124.36 o 
   0  17   2      118.61      124.63      7.71 o 
   1  17   2      958.15      980.08     27.91 o 
   2  17   2     2752.79     2835.18     87.73 o 
   3  17   2     1689.72     1606.27     58.63 o 
   4  17   2      861.08      835.19     47.26 o 
   5  17   2      229.95      325.42     43.80 o 
  -5  18   2     1312.31     1285.45     79.74 o 
  -4  18   2      118.47      104.54     25.16 o 
  -3  18   2     1346.75     1133.59     44.89 o 
  -2  18   2     2965.50     2992.70    124.53 o 
  -1  18   2      659.17      716.02     27.91 o 
   0  18   2    10280.79    10546.16    221.82 o 
   1  18   2    22207.90    22132.06    473.82 o 
   2  18   2     5993.37     5904.41    155.75 o 
   3  18   2       20.16       43.21     17.08 o 
   4  18   2     3605.27     3745.51    136.10 o 
   5  18   2     2186.21     2331.32    123.80 o 
  -5  19   2      475.91      422.05     60.67 o 
  -4  19   2     2697.68     2639.02    113.16 o 
  -3  19   2     4488.37     4137.84    136.57 o 
  -2  19   2       84.14       90.47     16.54 o 
  -1  19   2     5279.14     5102.27    116.40 o 
   0  19   2     1929.39     2045.88     47.19 o 
   1  19   2     4524.07     4565.90    105.23 o 
   2  19   2     1413.83     1349.78     42.04 o 
   3  19   2        8.16        4.12     17.49 o 
   4  19   2      440.90      411.31     28.83 o 
   5  19   2      280.42      307.55     45.57 o 
  -5  20   2       82.90       85.42     28.76 o 
  -4  20   2        1.68       -0.42     26.10 o 
  -3  20   2      925.26      876.76     44.25 o 
  -2  20   2     1135.84     1144.92     58.37 o 
  -1  20   2      468.56      388.65     15.55 o 
   0  20   2     4693.32     4557.55    101.54 o 
   1  20   2    11778.54    11442.54    256.93 o 
   2  20   2     3358.55     3228.73     87.94 o 
   3  20   2      239.12      270.70     22.91 o 
   4  20   2     1200.52     1291.46     57.17 o 
   5  20   2     1814.60     1927.46     90.80 o 
  -5  21   2        4.50       47.00     29.61 o 
  -4  21   2     1225.75     1166.75     61.28 o 
  -3  21   2      410.29      405.70     26.17 o 
  -2  21   2     3171.08     3022.26     83.53 o 
  -1  21   2     5319.86     5200.46    124.12 o 
   0  21   2     8028.01     8353.28    159.90 o 
   1  21   2      433.29      447.96     17.79 o 
   2  21   2     3413.91     3268.83     89.77 o 
   3  21   2     6676.52     6780.82    219.90 o 
   4  21   2     2390.62     2593.62     99.99 o 
   5  21   2       75.66       17.86     31.17 o 
  -5  22   2      121.25      160.79     33.53 o 
  -4  22   2       57.59       43.21     21.11 o 
  -3  22   2        9.34      -19.29     19.29 o 
  -2  22   2     1705.00     1670.47     51.51 o 
  -1  22   2     3654.92     3580.48     92.89 o 
   0  22   2     1020.17     1162.91     43.49 o 
   1  22   2      961.33      864.23     29.45 o 
   2  22   2     1262.45     1194.61     44.30 o 
   3  22   2       47.42       35.81     20.82 o 
   4  22   2        0.28        1.54     24.81 o 
   5  22   2       82.03       53.54     79.28 o 
  -5  23   2        0.11        2.74     50.23 o 
  -4  23   2       40.50       47.29     23.59 o 
  -3  23   2      124.15      154.07     22.67 o 
  -2  23   2      409.49      451.69     23.35 o 
  -1  23   2     5511.06     5556.36    141.36 o 
   0  23   2     2093.16     1931.68     47.92 o 
   1  23   2     1908.51     1918.71     49.08 o 
   2  23   2     7813.55     7749.89    204.34 o 
   3  23   2     5571.00     5843.43    191.58 o 
   4  23   2     1312.86     1468.24     66.07 o 
   5  23   2        7.27       27.82     43.71 o 
  -5  24   2      493.77      491.47     54.64 o 
  -4  24   2      208.84      217.28     28.18 o 
  -3  24   2     1751.27     1714.55     65.84 o 
  -2  24   2     3883.20     3859.99    106.45 o 
  -1  24   2       26.07       59.52     15.51 o 
   0  24   2     3497.38     3362.39    125.05 o 
   1  24   2     4436.58     4351.27    108.74 o 
   2  24   2     2642.53     2664.16     76.00 o 
   3  24   2        7.23       34.06     21.69 o 
   4  24   2     1667.68     1914.84     80.75 o 
   5  24   2     1177.68     1315.57     87.53 o 
  -5  25   2       23.76       47.93     45.07 o 
  -4  25   2      582.39      641.52     39.43 o 
  -3  25   2     1845.45     1754.55     68.16 o 
  -2  25   2     1168.58     1084.50     38.97 o 
  -1  25   2       17.35       24.59     16.26 o 
   0  25   2      167.15      146.70     17.43 o 
   1  25   2     4085.73     4121.51    100.96 o 
   2  25   2     4749.96     4566.33    124.98 o 
   3  25   2      372.86      374.63     28.75 o 
   4  25   2       16.52       39.41     28.92 o 
   5  25   2       10.13      -11.62     59.16 o 
  -4  26   2       68.80       82.66     30.70 o 
  -3  26   2     1406.04     1423.60     58.58 o 
  -2  26   2     1381.05     1413.40     47.35 o 
  -1  26   2      695.41      648.11     27.03 o 
   0  26   2     4327.41     4100.80    137.73 o 
   1  26   2     6442.88     6527.33    265.01 o 
   2  26   2     1846.76     1865.07     61.63 o 
   3  26   2      509.81      509.42     29.99 o 
   4  26   2     1287.01     1446.59     67.45 o 
  -4  27   2      978.32      980.07     51.64 o 
  -3  27   2     1025.39      970.03     43.49 o 
  -2  27   2      136.86      140.78     21.92 o 
  -1  27   2     1839.65     1772.32     98.75 o 
   0  27   2     3302.48     3243.29     95.36 o 
   1  27   2      536.48      588.72     34.71 o 
   2  27   2      241.18      290.64     40.34 o 
   3  27   2     2042.11     2293.20    102.88 o 
   4  27   2      657.18      706.45     38.80 o 
  -4  28   2      112.93       64.69     30.79 o 
  -3  28   2      137.53      150.05     26.70 o 
  -2  28   2      414.75      470.59     32.62 o 
  -1  28   2      300.17      387.48     25.90 o 
   0  28   2      970.37     1169.00     43.30 o 
   1  28   2     1024.09     1059.36     41.75 o 
   2  28   2       48.16       40.64     21.42 o 
   3  28   2      427.66      435.54     30.58 o 
   4  28   2      425.88      484.52     37.92 o 
  -4  29   2      160.03      195.78     34.00 o 
  -3  29   2       28.47       -0.94     24.18 o 
  -2  29   2      403.33      412.64     27.34 o 
  -1  29   2     1797.77     1747.64    123.86 o 
   0  29   2      767.53      729.87     32.90 o 
   1  29   2        5.52       21.35     22.65 o 
   2  29   2     3515.19     3708.26    143.97 o 
   3  29   2     3076.61     3277.34    117.15 o 
   4  29   2      374.29      390.15     36.63 o 
  -4  30   2      176.68      182.57     40.18 o 
  -3  30   2       98.41      133.07     26.70 o 
  -2  30   2      316.67      320.06     27.11 o 
  -1  30   2     1040.25     1183.35     53.04 o 
   0  30   2      209.01      297.64     26.65 o 
   1  30   2      509.48      534.64     56.55 o 
   2  30   2      507.35      543.36     33.01 o 
   3  30   2       90.39       95.79     26.79 o 
   4  30   2       61.47      148.40     46.37 o 
  -4  31   2       29.23       19.80     39.04 o 
  -3  31   2      452.93      446.33     32.91 o 
  -2  31   2     1351.67     1284.02     50.54 o 
  -1  31   2     1042.62     1001.58     60.28 o 
   0  31   2       93.39       74.50     24.28 o 
   1  31   2     1671.07     1624.18     69.03 o 
   2  31   2     2014.48     2014.93     69.42 o 
   3  31   2      704.39      736.64     50.60 o 
   4  31   2        7.41       38.33     32.31 o 
  -4  32   2        1.98       15.53     47.35 o 
  -3  32   2       15.69       -5.95     27.29 o 
  -2  32   2      480.93      509.58     35.48 o 
  -1  32   2      204.93      241.20     35.18 o 
   0  32   2     1885.98     1722.90     89.61 o 
   1  32   2     1867.67     1661.40    152.43 o 
   2  32   2     1174.49     1120.14     83.89 o 
   3  32   2       79.55       61.67     26.78 o 
   4  32   2      365.74      525.74    148.16 o 
  -3  33   2      647.74      692.19     39.46 o 
  -2  33   2      472.20      475.09     44.38 o 
  -1  33   2       15.61        3.59     33.20 o 
   0  33   2     1173.28     1096.89     49.37 o 
   1  33   2      714.97      712.61     47.41 o 
   2  33   2      812.37      771.85     46.72 o 
   3  33   2       35.98       14.42     29.45 o 
  -3  34   2      347.40      362.85     35.22 o 
  -2  34   2      223.16      229.07     36.52 o 
  -1  34   2      544.67      559.57     72.21 o 
   0  34   2     1289.78     1119.73     49.92 o 
   1  34   2     1392.84     1263.83    125.96 o 
   2  34   2       16.08       -0.55     33.37 o 
   3  34   2      203.93      183.24     32.44 o 
  -3  35   2       60.36       59.31     34.94 o 
  -2  35   2       36.79       48.13     35.01 o 
  -1  35   2       74.58       74.00     35.95 o 
   0  35   2      143.32      124.89     29.03 o 
   1  35   2      966.25     1083.05     59.44 o 
   2  35   2      428.48      534.42     85.93 o 
   3  35   2      509.78      550.11     91.98 o 
  -3  36   2       22.06       20.15     36.75 o 
  -2  36   2        8.96      -34.32     34.32 o 
  -1  36   2     1521.41     1481.74    146.96 o 
   0  36   2      633.25      564.95     39.75 o 
   1  36   2      201.36      199.63     38.44 o 
   2  36   2       76.35       98.65     41.07 o 
   3  36   2      332.90      332.69     76.21 o 
  -2  37   2      365.18      363.97     61.02 o 
  -1  37   2      375.64      417.01    100.33 o 
   0  37   2       44.82       53.89     42.54 o 
   1  37   2      919.01      855.69     54.64 o 
   2  37   2      521.95      556.00     83.62 o 
  -2  38   2        1.70      -40.23     40.23 o 
  -1  38   2      136.13      152.54     61.65 o 
   0  38   2      419.13      275.71     47.17 o 
   1  38   2      175.73      148.30     44.50 o 
   2  38   2      294.21      289.93     45.46 o 
  -1  39   2       90.46       67.07     40.37 o 
   0  39   2      470.04      545.40     73.14 o 
   1  39   2      691.10      915.54     64.14 o 
  -1  40   2      331.44      253.89     43.99 o 
   0  40   2      100.58       69.14     84.31 o 
   1  40   2        7.98       21.20     51.19 o 
  -6   1   3      114.00      116.60     25.96 o 
  -5   1   3     1410.60     1378.37     70.90 o 
  -4   1   3     5900.20     5748.63    236.98 o 
  -3   1   3        8.14       15.28     33.94 o 
  -2   1   3    23094.17    12957.01   1149.68 o 
  -1   1   3    28571.10    28070.33    983.35 o 
   0   1   3    23207.68    24160.64   1776.03 o 
   1   1   3     1463.16     1527.94     77.00 o 
   2   1   3    20275.16    19970.85    694.44 o 
   3   1   3    24229.58    23566.30    949.93 o 
   4   1   3     4644.40     4456.73    185.25 o 
   5   1   3       31.27       23.10     24.92 o 
   6   1   3      384.65      382.53     55.92 o 
  -6   2   3      271.39      265.41     30.61 o 
  -5   2   3       77.43       70.52     21.07 o 
  -4   2   3     5012.39     4951.61    246.46 o 
  -3   2   3    16392.23    15631.49    626.72 o 
  -1   2   3    64430.88    68032.18   2026.72 o 
   0   2   3     1540.16     1702.06     89.94 o 
   1   2   3    72928.88    73553.02   3493.58 o 
   2   2   3    23283.14    23741.10    823.79 o 
   3   2   3       14.73       54.90     14.26 o 
   4   2   3     1431.18     1296.26     62.09 o 
   5   2   3      413.26      377.83     33.61 o 
   6   2   3        3.32      -22.08     31.49 o 
  -6   3   3      279.95      310.42     32.56 o 
  -5   3   3      278.18      298.32     24.66 o 
  -4   3   3      114.63      141.25     30.26 o 
  -3   3   3       50.99       92.12     24.96 o 
  -2   3   3      948.90      897.45    104.11 o 
  -1   3   3    10813.55    10774.26    501.02 o 
   0   3   3    27420.10    29213.62   1312.00 o 
   1   3   3       33.55       12.28     10.30 o 
   2   3   3     9042.23     9545.85    284.12 o 
   3   3   3     1349.05     1333.64     59.68 o 
   4   3   3       58.49       35.31     17.66 o 
   5   3   3       10.84      -23.56     23.56 o 
   6   3   3       94.65      129.05     49.14 o 
  -6   4   3      558.85      583.90     55.06 o 
  -5   4   3      544.24      532.27     34.40 o 
  -4   4   3     2768.91     2709.67    116.36 o 
  -3   4   3    27499.83    26548.81   1063.09 o 
  -2   4   3    38989.27    37477.86   1498.36 o 
  -1   4   3    21150.84    22886.29   1095.90 o 
   0   4   3    15131.02    16773.40    547.08 o 
   1   4   3   157683.88   148514.11   6331.83 o 
   2   4   3    27359.62    27393.33    811.90 o 
   3   4   3      172.97      170.13     16.22 o 
   4   4   3     1564.19     1421.50     74.06 o 
   5   4   3     3020.60     2813.75    137.30 o 
   6   4   3      373.74      360.60     42.00 o 
  -6   5   3       40.34       51.47     27.13 o 
  -5   5   3      994.35      934.64     53.45 o 
  -4   5   3     1542.38     1343.85     87.51 o 
  -3   5   3      191.08      253.45     34.05 o 
  -2   5   3     6063.22     6309.38    176.02 o 
  -1   5   3    21235.48    21298.97    751.46 o 
   0   5   3    17435.41    18915.24    510.47 o 
   1   5   3     9482.14    10151.63    531.02 o 
   2   5   3     4169.13     3827.91    115.26 o 
   3   5   3     5803.00     5489.34    225.15 o 
   4   5   3      432.73      394.72     30.42 o 
   5   5   3        6.29      -15.95     30.49 o 
   6   5   3       67.31      125.31     35.77 o 
  -6   6   3      265.99      275.78     31.93 o 
  -5   6   3       96.92       88.53     25.82 o 
  -4   6   3     1953.88     1764.71     86.78 o 
  -3   6   3     5932.25     5664.73    167.85 o 
  -2   6   3     4144.97     4028.03    112.99 o 
  -1   6   3       29.21       29.91      8.46 o 
   0   6   3     9318.30    11154.23    342.32 o 
   1   6   3    13541.64    13442.57    469.40 o 
   2   6   3     8264.07     8465.74    234.17 o 
   3   6   3       16.53       53.50     14.05 o 
   4   6   3      418.04      396.82     66.79 o 
   5   6   3      300.57      328.30     33.49 o 
   6   6   3      144.03      164.22     37.30 o 
  -6   7   3       31.13       30.32     28.15 o 
  -5   7   3     1582.20     1523.38     80.23 o 
  -4   7   3     4525.31     4399.03    203.01 o 
  -3   7   3       40.49       60.93      7.25 o 
  -2   7   3    20905.70    20177.37    558.69 o 
  -1   7   3    63828.36    45096.68   3350.91 o 
   0   7   3    60496.83    63634.68   1947.56 o 
   1   7   3       63.62       26.86      6.57 o 
   2   7   3    19385.22    19424.13    574.95 o 
   3   7   3    26276.13    25597.54    822.53 o 
   4   7   3     6341.37     6030.25    278.95 o 
   5   7   3        7.58       -9.17     29.28 o 
   6   7   3      529.68      517.78     49.78 o 
  -6   8   3      137.40       69.87     29.74 o 
  -5   8   3      107.12       95.13     43.12 o 
  -4   8   3      775.22      728.48     68.90 o 
  -3   8   3     2210.38     2195.12     63.99 o 
  -2   8   3     2126.82     2192.21     59.45 o 
  -1   8   3        2.16        2.82      4.25 o 
   0   8   3    10987.19    11918.57    365.34 o 
   1   8   3     9253.81     9671.44    268.98 o 
   2   8   3     7114.89     7054.26    227.88 o 
   3   8   3      103.40      118.71     11.23 o 
   4   8   3      987.25      985.60     57.32 o 
   5   8   3      273.40      238.44     34.66 o 
   6   8   3       62.15       19.67     34.22 o 
  -6   9   3       27.40       12.71     29.49 o 
  -5   9   3      304.40      322.25     39.46 o 
  -4   9   3     1225.31     1148.84     62.77 o 
  -3   9   3        2.05       10.30      9.29 o 
  -2   9   3     6082.65     6050.77    176.88 o 
  -1   9   3    14175.53    13901.80    389.15 o 
   0   9   3    27254.89    29454.72    824.20 o 
   1   9   3      238.68      301.15     13.14 o 
   2   9   3     7700.55     7792.54    279.94 o 
   3   9   3     4048.60     3912.87    126.48 o 
   4   9   3     1545.23     1400.22     80.62 o 
   5   9   3       80.11       13.90     38.84 o 
   6   9   3       82.28       52.58     34.66 o 
  -6  10   3      125.15      138.63     33.01 o 
  -5  10   3        1.05       29.32     25.31 o 
  -4  10   3     1170.07     1148.83     63.71 o 
  -3  10   3     8592.20     8271.12    258.82 o 
  -2  10   3    18802.45    18963.41    562.48 o 
  -1  10   3     2815.98     3271.74     83.87 o 
   0  10   3    13555.04    13651.89    479.81 o 
   1  10   3    65400.57    65508.33   1617.01 o 
   2  10   3    17443.20    17562.24    548.85 o 
   3  10   3      182.84      188.92     11.96 o 
   4  10   3      519.80      470.05     36.45 o 
   5  10   3      980.58      964.75     60.69 o 
   6  10   3       56.25       85.61     36.98 o 
  -6  11   3      128.95      144.54     54.77 o 
  -5  11   3       86.95       51.90     26.55 o 
  -4  11   3      254.10      253.49     20.53 o 
  -3  11   3      377.74      365.56     20.61 o 
  -2  11   3      798.37      845.54     27.74 o 
  -1  11   3     3148.17     3506.56     89.40 o 
   0  11   3    14491.41    15832.71    415.53 o 
   1  11   3     3093.60     3530.35     81.11 o 
   2  11   3     1557.33     1565.08     52.09 o 
   3  11   3       70.28       66.91     10.62 o 
   4  11   3       84.64       74.92     24.33 o 
   5  11   3        0.99        4.53     29.92 o 
   6  11   3        0.51       34.36     39.04 o 
  -6  12   3      100.87      116.47     73.96 o 
  -5  12   3       46.89       33.99     28.33 o 
  -4  12   3     2486.56     2505.61    103.38 o 
  -3  12   3     7297.45     7015.33    242.71 o 
  -2  12   3     8157.75     7802.13    271.16 o 
  -1  12   3     5685.39     6734.59    160.85 o 
   0  12   3     3434.43     2869.04     73.70 o 
   1  12   3    16338.28    16051.81    355.14 o 
   2  12   3     8631.64     8373.48    251.35 o 
   3  12   3      440.35      413.00     21.00 o 
   4  12   3      161.14      160.62     22.45 o 
   5  12   3      174.32      178.49     33.92 o 
   6  12   3      227.68      309.05     43.52 o 
  -6  13   3        4.13       52.17     35.43 o 
  -5  13   3      246.28      299.05     35.61 o 
  -4  13   3      442.11      404.42     27.62 o 
  -3  13   3      178.08      143.36     11.91 o 
  -2  13   3     4262.76     4028.88    145.18 o 
  -1  13   3    18526.73    17860.66    418.00 o 
   0  13   3     3634.12     3264.52     83.22 o 
   1  13   3      225.91      194.05      9.55 o 
   2  13   3     2807.21     2841.98     81.25 o 
   3  13   3     4051.31     4095.17    133.25 o 
   4  13   3     1584.12     1608.06     72.79 o 
   5  13   3      243.35      251.67     36.89 o 
   6  13   3        4.61       25.38     38.90 o 
  -6  14   3        6.03       35.27     36.62 o 
  -5  14   3       17.53      -29.37     29.37 o 
  -4  14   3      841.99      793.82     42.33 o 
  -3  14   3      590.34      518.74     26.43 o 
  -2  14   3       78.69       27.13     25.92 o 
  -1  14   3        0.52       12.54      6.90 o 
   0  14   3      265.38      250.55     16.89 o 
   1  14   3      327.23      419.84     26.37 o 
   2  14   3       81.80       89.20     11.82 o 
   3  14   3      209.48      227.69     17.65 o 
   4  14   3       59.49       63.54     21.76 o 
   5  14   3      102.23      132.67     34.84 o 
   6  14   3       13.28      -32.52     38.52 o 
  -6  15   3       55.74       54.82     37.03 o 
  -5  15   3      311.90      282.65     37.52 o 
  -4  15   3      916.76     1002.46     50.90 o 
  -3  15   3       75.43       54.94     15.11 o 
  -2  15   3     7399.44     7102.69    252.20 o 
  -1  15   3     8420.17     8365.39    190.21 o 
   0  15   3    14252.35    14271.67    298.24 o 
   1  15   3     1310.01     1299.15     31.66 o 
   2  15   3     1059.80     1109.39     34.46 o 
   3  15   3     5687.56     5690.27    183.41 o 
   4  15   3     1730.29     1792.31     80.35 o 
   5  15   3        3.28        6.55     34.22 o 
  -5  16   3      149.74      114.52     34.83 o 
  -4  16   3     1022.12      919.90     48.40 o 
  -3  16   3      498.11      485.95     20.76 o 
  -2  16   3     2664.03     2765.22     92.40 o 
  -1  16   3     2459.92     2709.85     64.61 o 
   0  16   3      458.80      384.96     17.46 o 
   1  16   3    11074.48    10766.36    229.73 o 
   2  16   3     8825.83     8879.76    230.93 o 
   3  16   3       11.23       14.65     15.54 o 
   4  16   3      203.92      186.69     26.57 o 
   5  16   3      121.31       83.23     38.47 o 
  -5  17   3       34.30       12.63     33.76 o 
  -4  17   3      519.97      509.21     34.84 o 
  -3  17   3      137.60      148.24     16.00 o 
  -2  17   3       23.25       28.78     13.40 o 
  -1  17   3     1580.09     1495.21     38.34 o 
   0  17   3       49.16       48.46      7.16 o 
   1  17   3       29.49       30.76      8.83 o 
   2  17   3     7297.92     7354.42    193.06 o 
   3  17   3     3578.88     3360.79    112.17 o 
   4  17   3       11.63        5.45     18.23 o 
   5  17   3       13.69      -11.72     49.77 o 
  -5  18   3      182.32      112.90     36.90 o 
  -4  18   3     2227.83     2169.62     94.69 o 
  -3  18   3     6482.64     6355.49    204.53 o 
  -2  18   3      447.69      447.44     21.25 o 
  -1  18   3      536.34      509.15     32.61 o 
   0  18   3     5070.02     5240.43    110.88 o 
   1  18   3     8260.30     7921.82    185.97 o 
   2  18   3     2103.97     2110.35     60.33 o 
   3  18   3     1417.44     1359.83     52.74 o 
   4  18   3        2.05      -12.05     19.95 o 
   5  18   3      226.31      289.20     43.87 o 
  -5  19   3       74.90       80.62     37.21 o 
  -4  19   3       46.55       66.97     25.53 o 
  -3  19   3      194.57      187.67     19.08 o 
  -2  19   3      467.30      430.01     20.08 o 
  -1  19   3     2993.58     2860.08    152.19 o 
   0  19   3     1875.57     2039.05     49.88 o 
   1  19   3     2712.74     2664.49     63.24 o 
   2  19   3      969.63      981.66     33.11 o 
   3  19   3     1224.41     1255.64     50.62 o 
   4  19   3      190.35      167.81     23.88 o 
   5  19   3       97.33       88.15     40.87 o 
  -5  20   3        2.70       30.58     27.35 o 
  -4  20   3      462.36      441.09     35.82 o 
  -3  20   3       12.49      -15.78     17.48 o 
  -2  20   3       42.62       26.70     14.36 o 
  -1  20   3      134.40      178.16     14.46 o 
   0  20   3       99.68       89.34     10.71 o 
   1  20   3      360.79      318.89     15.22 o 
   2  20   3     1428.38     1339.56     42.79 o 
   3  20   3       87.90       64.83     19.99 o 
   4  20   3       48.35       36.56     22.93 o 
   5  20   3        5.71        1.81     38.59 o 
  -5  21   3       14.26       -6.62     28.54 o 
  -4  21   3      331.02      265.56     46.20 o 
  -3  21   3     1116.52     1008.47     42.78 o 
  -2  21   3     1957.78     1953.50     57.53 o 
  -1  21   3     2141.79     2294.40    120.64 o 
   0  21   3     3281.07     3364.81     87.33 o 
   1  21   3      463.74      506.39     19.01 o 
   2  21   3      112.36      113.50     20.40 o 
   3  21   3     1545.93     1731.73     65.42 o 
   4  21   3      194.59      217.59     26.99 o 
   5  21   3      129.84      201.10     35.06 o 
  -5  22   3        1.68       19.08     30.67 o 
  -4  22   3      599.59      595.33     42.67 o 
  -3  22   3      314.05      288.31     23.94 o 
  -2  22   3      341.79      344.53     24.25 o 
  -1  22   3      181.35      161.91     15.62 o 
   0  22   3      277.13      303.97     15.08 o 
   1  22   3     1591.26     1563.26     67.92 o 
   2  22   3     2362.29     2326.46     67.63 o 
   3  22   3      135.16      126.38     22.98 o 
   4  22   3        2.15        7.61     25.64 o 
   5  22   3       60.66       67.45     43.36 o 
  -5  23   3        1.01      -24.20     41.67 o 
  -4  23   3       49.11       30.17     22.15 o 
  -3  23   3       14.05       20.21     20.85 o 
  -2  23   3      140.74       91.17     18.46 o 
  -1  23   3      173.00      130.77     26.40 o 
   0  23   3       13.75      -11.96     11.96 o 
   1  23   3      693.44      621.67     22.25 o 
   2  23   3      297.42      289.08     30.68 o 
   3  23   3       61.19       54.10     21.23 o 
   4  23   3      101.85      114.43     27.40 o 
   5  23   3      181.07      124.90     45.78 o 
  -5  24   3      179.05      194.83     47.42 o 
  -4  24   3      163.99      179.33     26.80 o 
  -3  24   3        1.82      -21.63     21.63 o 
  -2  24   3     2933.04     2658.39     77.16 o 
  -1  24   3     1108.59     1013.14     34.01 o 
   0  24   3      139.34       71.71     24.47 o 
   1  24   3      952.52      891.30     63.97 o 
   2  24   3      524.48      544.33     26.73 o 
   3  24   3     1485.23     1429.63     54.89 o 
   4  24   3      324.87      287.99     39.72 o 
   5  24   3        1.89      -14.97     43.75 o 
  -5  25   3       24.70       47.90     44.93 o 
  -4  25   3        0.86      -25.11     25.11 o 
  -3  25   3      225.31      230.13     26.43 o 
  -2  25   3      580.81      569.94     27.58 o 
  -1  25   3       99.62      104.47     20.21 o 
   0  25   3      282.03      267.83     25.21 o 
   1  25   3      927.90      871.91     29.21 o 
   2  25   3        1.05       -4.63     18.65 o 
   3  25   3       50.22       72.02     21.90 o 
   4  25   3        2.81       -5.79     22.80 o 
   5  25   3       17.78      -33.11     45.35 o 
  -4  26   3       88.18      145.99     28.96 o 
  -3  26   3      816.78      712.81     38.00 o 
  -2  26   3       55.43       31.40     19.97 o 
  -1  26   3        1.93        7.94     16.30 o 
   0  26   3       11.49       -3.38     16.97 o 
   1  26   3       86.17       56.04     16.95 o 
   2  26   3        0.43      -18.86     18.86 o 
   3  26   3       19.66       -2.30     22.19 o 
   4  26   3      846.56      859.62     42.68 o 
  -4  27   3      390.45      377.71     35.22 o 
  -3  27   3      434.26      446.66     32.99 o 
  -2  27   3       23.24       31.59     20.75 o 
  -1  27   3       73.21       69.97     19.22 o 
   0  27   3      373.55      266.59     33.30 o 
   1  27   3      776.43      784.21     29.90 o 
   2  27   3      612.44      688.36     32.18 o 
   3  27   3      123.34       99.66     24.38 o 
   4  27   3        4.06       37.88     26.04 o 
  -4  28   3       59.34       62.61     30.18 o 
  -3  28   3       75.20       37.31     25.46 o 
  -2  28   3       23.13       33.56     21.10 o 
  -1  28   3       53.33       74.69     20.72 o 
   0  28   3      113.89       96.94     21.85 o 
   1  28   3      637.78      635.27     31.93 o 
   2  28   3      162.52      161.24     22.98 o 
   3  28   3        8.57        6.00     24.51 o 
   4  28   3        3.53      -16.88     26.95 o 
  -4  29   3      405.47      448.22     38.86 o 
  -3  29   3      540.54      567.65     34.85 o 
  -2  29   3       26.62       35.68     22.30 o 
  -1  29   3      602.69      662.16     38.88 o 
   0  29   3       44.19       69.14     22.66 o 
   1  29   3       90.91       84.04     23.84 o 
   2  29   3      511.08      461.16     31.02 o 
   3  29   3      290.16      255.87     29.00 o 
   4  29   3      118.07      147.10     32.80 o 
  -4  30   3      146.51      132.17     52.44 o 
  -3  30   3        4.39        8.19     25.14 o 
  -2  30   3      543.05      469.84     29.64 o 
  -1  30   3       67.10       23.96     26.77 o 
   0  30   3       22.43       25.88     23.64 o 
   1  30   3        4.01      -12.97     26.04 o 
   2  30   3       81.31      116.29     26.09 o 
   3  30   3      677.80      691.86     37.00 o 
   4  30   3      770.62      872.49     51.64 o 
  -4  31   3      216.09      209.98     42.73 o 
  -3  31   3       31.04       14.98     26.37 o 
  -2  31   3      236.68      237.11     28.53 o 
  -1  31   3      386.75      302.77     32.22 o 
   0  31   3      639.89      648.19     34.85 o 
   1  31   3        0.27       18.53     26.99 o 
   2  31   3       34.63       51.32     26.37 o 
   3  31   3        7.03       12.26     25.90 o 
   4  31   3       84.89      114.49     34.73 o 
  -4  32   3      191.24      118.88     58.79 o 
  -3  32   3      167.40      107.32     28.89 o 
  -2  32   3      752.16      721.92     40.33 o 
  -1  32   3      172.06      206.55     35.17 o 
   0  32   3      388.46      439.81     30.85 o 
   1  32   3      334.34      360.69     38.26 o 
   2  32   3        2.32       20.44     29.79 o 
   3  32   3      219.05      239.59     31.64 o 
  -3  33   3      656.48      690.33     39.14 o 
  -2  33   3       34.79       24.89     33.48 o 
  -1  33   3       10.55       43.78     33.00 o 
   0  33   3       19.72        3.15     26.71 o 
   1  33   3        2.72      -18.74     32.92 o 
   2  33   3      146.32      173.15     34.85 o 
   3  33   3       14.58        5.10     29.89 o 
  -3  34   3      821.01      838.11     43.78 o 
  -2  34   3     2051.70     2164.88     85.35 o 
  -1  34   3      152.35      149.20     35.84 o 
   0  34   3      250.82      171.29     33.41 o 
   1  34   3      845.81      783.87     50.19 o 
   2  34   3      407.79      456.13     40.20 o 
   3  34   3       11.72        6.27     30.79 o 
  -3  35   3      501.54      497.54     43.78 o 
  -2  35   3       84.76       73.79     34.31 o 
  -1  35   3      914.46      931.13     55.44 o 
   0  35   3       11.38       30.35     30.99 o 
   1  35   3      476.01      447.69     41.86 o 
   2  35   3      777.81      818.78     54.85 o 
   3  35   3      656.36      632.07     49.91 o 
  -3  36   3       92.15      122.25     49.39 o 
  -2  36   3        9.82      -25.19     35.21 o 
  -1  36   3      145.01      147.60     39.64 o 
   0  36   3       47.79       17.86     30.89 o 
   1  36   3       13.44       34.20     36.52 o 
   2  36   3       41.95       27.49     40.05 o 
  -2  37   3        3.64      -21.90     35.18 o 
  -1  37   3     1344.22     1184.76     73.67 o 
   0  37   3     1349.63     1352.21     82.30 o 
   1  37   3       42.48       45.86     42.28 o 
   2  37   3      868.12      948.59     68.68 o 
  -2  38   3     1665.66     1582.63    101.72 o 
  -1  38   3        4.93      -15.14     38.80 o 
   0  38   3      962.11     1035.26     69.84 o 
   1  38   3       99.61      144.22     44.84 o 
   2  38   3       12.58       57.52     42.16 o 
  -1  39   3        5.06       31.34     40.31 o 
   0  39   3       74.78      108.00     59.76 o 
   1  39   3        0.87      -26.49     59.03 o 
  -1  40   3        7.92       -6.36     40.36 o 
   0  40   3      342.80      211.78     90.23 o 
   1  40   3      552.83      373.34     56.79 o 
  -6   0   4      184.03      193.01     37.21 o 
  -5   0   4       32.32      108.85     76.77 o 
  -4   0   4     1447.20     1296.27     92.07 o 
  -3   0   4     2324.42     2347.44    142.40 o 
  -2   0   4    12122.36    12354.06    700.78 o 
  -1   0   4    36696.23    38618.12   2173.47 o 
   0   0   4      149.75        2.49      3.72 o 
   1   0   4     2013.15     1955.25    113.96 o 
   2   0   4     3767.02     3611.18    168.45 o 
   3   0   4      301.66      356.28     31.98 o 
   4   0   4     2848.80     2589.22    158.32 o 
   5   0   4     5079.08     5223.37    397.82 o 
   6   0   4     1897.27     2143.26    178.77 o 
  -6   1   4       85.15      105.93     26.10 o 
  -5   1   4      534.41      432.50     97.94 o 
  -4   1   4      231.35      214.59     34.29 o 
  -3   1   4        8.44       -0.11     17.99 o 
  -2   1   4      782.70      816.81     56.26 o 
  -1   1   4    52968.09    55521.92   1810.23 o 
   0   1   4        1.58        0.76      2.69 o 
   1   1   4       25.24       32.43      6.75 o 
   2   1   4     2522.03     2720.53     90.47 o 
   3   1   4      921.79      908.09     43.78 o 
   4   1   4       16.81       18.97     21.34 o 
   5   1   4      569.40      615.45     47.29 o 
   6   1   4        0.59      -33.01     33.01 o 
  -6   2   4       85.01       78.93     24.14 o 
  -5   2   4      301.16      321.18     33.23 o 
  -4   2   4      929.93      890.58     49.35 o 
  -3   2   4      612.95      611.56     34.90 o 
  -2   2   4       56.09       67.35     11.03 o 
  -1   2   4     9816.15    10092.34    403.43 o 
   0   2   4       24.09       55.82      9.08 o 
   1   2   4     4494.95     4626.20    164.84 o 
   2   2   4     1772.91     1890.29     68.41 o 
   3   2   4       11.05        7.09     12.81 o 
   4   2   4      228.03      193.68     22.10 o 
   5   2   4      655.26      661.32     53.33 o 
   6   2   4      447.84      440.27     45.37 o 
  -6   3   4      136.86      142.32     26.05 o 
  -5   3   4     2346.83     2223.67    139.35 o 
  -4   3   4     3675.59     3684.11    155.15 o 
  -3   3   4      189.53      139.68     19.69 o 
  -2   3   4      618.24      505.87     31.17 o 
  -1   3   4    24448.31    25159.78    884.96 o 
   0   3   4     1179.56     1344.96     42.87 o 
   1   3   4      192.93      212.35     14.50 o 
   2   3   4     2860.61     2773.40     99.39 o 
   3   3   4     3696.63     3459.91    143.92 o 
   4   3   4     5029.81     5079.34    210.48 o 
   5   3   4      244.18      247.49     30.68 o 
   6   3   4       59.74       34.02     35.71 o 
  -6   4   4      597.26      610.36     44.36 o 
  -5   4   4      114.14       96.35     18.21 o 
  -4   4   4       10.92        5.30     27.85 o 
  -3   4   4      825.19      777.39     41.19 o 
  -2   4   4     9449.27     9765.48    311.74 o 
  -1   4   4      675.59      700.65    150.53 o 
   0   4   4      521.88      492.17     25.09 o 
   1   4   4     4603.21     4734.17    324.36 o 
   2   4   4      128.84      104.70      8.35 o 
   3   4   4       22.31        8.31     13.21 o 
   4   4   4      304.39      262.79     29.54 o 
   5   4   4      536.19      457.12     38.05 o 
   6   4   4       25.53       12.39     34.39 o 
  -6   5   4      235.09      233.80     30.32 o 
  -5   5   4      910.26      888.56     51.38 o 
  -4   5   4       25.08       39.15     15.68 o 
  -3   5   4      455.96      506.92     28.90 o 
  -2   5   4     3745.06     4096.06    115.21 o 
  -1   5   4     2721.12     2693.08    154.71 o 
   0   5   4      504.69      551.48     19.68 o 
   1   5   4       16.68       15.01      9.80 o 
   2   5   4     1964.08     1658.08     56.84 o 
   3   5   4     9257.22     8965.76    292.51 o 
   4   5   4     2103.87     2101.71    103.91 o 
   5   5   4      345.36      415.24     37.11 o 
   6   5   4      237.16      227.60     39.34 o 
  -6   6   4       79.79      108.92     27.11 o 
  -5   6   4       23.32       48.88     28.75 o 
  -4   6   4     2913.76     2682.56    161.24 o 
  -3   6   4     5374.23     4912.64    150.14 o 
  -2   6   4     1335.20     1268.01     38.04 o 
  -1   6   4      750.23      790.51     50.66 o 
   0   6   4       62.16       75.76      9.14 o 
   1   6   4     1194.95     1214.89     60.27 o 
   2   6   4      694.42      658.18     26.24 o 
   3   6   4     1121.06     1106.47     41.01 o 
   4   6   4       68.04       61.82     30.41 o 
   5   6   4      857.96      873.59     55.51 o 
   6   6   4     1455.33     1521.42     97.93 o 
  -6   7   4       39.48       30.18     32.51 o 
  -5   7   4     1013.30     1058.39     74.84 o 
  -4   7   4     3239.14     3150.83    125.77 o 
  -3   7   4     1255.75     1243.99     41.70 o 
  -2   7   4     3659.71     3777.92    100.52 o 
  -1   7   4     2854.09      962.25     77.36 o 
   0   7   4     3610.36     3766.00    110.05 o 
   1   7   4      642.03      762.58     67.57 o 
   2   7   4     6134.85     5981.10    216.01 o 
   3   7   4      957.49      845.62     30.65 o 
   4   7   4      351.77      320.04     29.80 o 
   5   7   4      102.60      141.73     29.70 o 
   6   7   4      229.61      147.36     38.66 o 
  -6   8   4        6.48      -20.54     27.51 o 
  -5   8   4      239.30      274.62     28.26 o 
  -4   8   4     1858.68     1863.00     92.49 o 
  -3   8   4     4658.84     4765.88    126.16 o 
  -2   8   4      598.24      547.27     20.24 o 
  -1   8   4      603.37      618.90     26.49 o 
   0   8   4     2978.50     3180.45     95.63 o 
   1   8   4     1898.91     1800.72     46.97 o 
   2   8   4     1691.05     1802.23     68.09 o 
   3   8   4      207.99      192.37     11.65 o 
   4   8   4     1107.56      997.72     58.28 o 
   5   8   4      704.32      798.86     53.04 o 
   6   8   4      680.82      691.14     54.67 o 
  -6   9   4      124.06      199.22     32.95 o 
  -5   9   4     2385.71     2436.73    120.55 o 
  -4   9   4     4780.62     4529.89    210.87 o 
  -3   9   4      128.93      122.38     11.95 o 
  -2   9   4     6212.34     6072.04    156.14 o 
  -1   9   4    10567.40    10554.68    295.85 o 
   0   9   4     9494.56    10281.72    289.79 o 
   1   9   4       60.81       52.38      6.24 o 
   2   9   4     2547.48     2727.78     89.23 o 
   3   9   4       54.95       51.52      9.75 o 
   4   9   4     3333.04     3304.36    158.60 o 
   5   9   4     1276.62     1238.89     74.03 o 
   6   9   4       16.97       10.97     34.63 o 
  -6  10   4      354.89      430.53     41.36 o 
  -5  10   4      169.90      178.45     29.64 o 
  -4  10   4       46.45       44.95     19.94 o 
  -3  10   4     3312.31     3058.91    108.54 o 
  -2  10   4     4381.64     3983.98    119.93 o 
  -1  10   4      226.26      227.75     14.03 o 
   0  10   4     3350.02     3413.56    158.81 o 
   1  10   4    22680.64    23669.69    530.61 o 
   2  10   4     1895.57     1848.30     62.28 o 
   3  10   4      977.96      856.79     38.63 o 
   4  10   4     1291.26     1208.17     68.67 o 
   5  10   4      783.73      757.16     53.22 o 
   6  10   4       61.81       14.14     36.66 o 
  -6  11   4       36.53       63.20     32.69 o 
  -5  11   4     1170.41     1097.04     65.71 o 
  -4  11   4      746.08      675.78     34.61 o 
  -3  11   4        4.36        6.87     10.88 o 
  -2  11   4      818.64      785.47     30.50 o 
  -1  11   4      173.87      179.85     11.30 o 
   0  11   4     2861.31     3345.98     81.39 o 
   1  11   4     2554.92     2887.69     99.48 o 
   2  11   4     4240.34     4337.63    140.29 o 
   3  11   4     2278.06     2278.22     76.67 o 
   4  11   4     1167.85     1268.34     71.47 o 
   5  11   4       57.03       45.23     29.98 o 
   6  11   4        9.94       21.78     37.75 o 
  -6  12   4      445.25      541.11     47.27 o 
  -5  12   4      902.37      926.36     58.08 o 
  -4  12   4     1344.43     1289.17     58.73 o 
  -3  12   4    11633.14    11091.13    346.26 o 
  -2  12   4    10087.14     9808.65    354.15 o 
  -1  12   4     4219.16     4284.58    103.16 o 
   0  12   4     1390.85     1250.10     33.80 o 
   1  12   4     3524.50     3548.09    118.70 o 
   2  12   4     2284.72     2403.95     72.81 o 
   3  12   4      110.66      104.94     14.35 o 
   4  12   4      627.31      562.21     34.65 o 
   5  12   4       16.52       32.11     41.61 o 
   6  12   4      454.18      461.89     49.25 o 
  -6  13   4       69.76       43.17     34.99 o 
  -5  13   4      398.57      398.31     38.54 o 
  -4  13   4     1528.42     1604.45     70.98 o 
  -3  13   4     1100.81     1208.14     48.24 o 
  -2  13   4     2844.89     1573.08    127.32 o 
  -1  13   4    15976.65    16061.59    347.04 o 
   0  13   4       50.80       75.21      7.81 o 
   1  13   4      363.92      357.35     26.47 o 
   2  13   4     4279.22     4241.12    215.64 o 
   3  13   4     5146.27     4979.84    160.92 o 
   4  13   4      218.20      232.88     25.51 o 
   5  13   4      300.23      346.90     44.17 o 
   6  13   4      736.76      738.54     61.27 o 
  -6  14   4       81.26      117.91     36.85 o 
  -5  14   4       27.32       44.71     30.25 o 
  -4  14   4      372.76      395.13     28.24 o 
  -3  14   4     5299.66     5043.66    178.14 o 
  -2  14   4     3706.16     3654.45    178.57 o 
  -1  14   4     1033.14     1151.23     33.00 o 
   0  14   4     1836.65     1736.79     38.76 o 
   1  14   4      177.72      266.61     24.99 o 
   2  14   4      871.51      823.24     66.36 o 
   3  14   4       24.86      -11.96     14.23 o 
   4  14   4     1731.97     1657.04     75.77 o 
   5  14   4      983.48     1067.37     68.62 o 
   6  14   4      714.55      872.41    175.87 o 
  -6  15   4       34.35       29.83     47.05 o 
  -5  15   4     2600.18     2535.08    129.31 o 
  -4  15   4     9358.39     9094.32    355.61 o 
  -3  15   4     1732.17     1623.27     63.16 o 
  -2  15   4     3898.89     3457.87    125.37 o 
  -1  15   4     8562.72     8236.22    195.32 o 
   0  15   4    12904.14    12873.46    266.52 o 
   1  15   4      151.68      121.29     10.68 o 
   2  15   4     4938.61     5058.51    143.77 o 
   3  15   4     4166.16     3751.12    123.63 o 
   4  15   4       36.92       20.15     22.64 o 
   5  15   4     1046.27     1083.87     76.59 o 
  -5  16   4      495.68      411.32     42.26 o 
  -4  16   4      256.12      316.94     35.70 o 
  -3  16   4     1172.45     1094.27     47.32 o 
  -2  16   4     1546.44     1598.48     57.25 o 
  -1  16   4       42.44       25.79      9.34 o 
   0  16   4     2260.52     2049.16     57.74 o 
   1  16   4    10680.95    10787.96    232.02 o 
   2  16   4       29.78       41.29     12.14 o 
   3  16   4      795.45      731.11     36.18 o 
   4  16   4      857.42      793.58     48.07 o 
   5  16   4      971.59      973.88     67.47 o 
  -5  17   4     2316.39     2381.39    124.06 o 
  -4  17   4     2567.14     2595.14    109.69 o 
  -3  17   4       63.21       61.00     14.23 o 
  -2  17   4     1572.43     1526.73     51.63 o 
  -1  17   4     4993.17     4848.03    118.47 o 
   0  17   4     3578.02     3663.64     73.25 o 
   1  17   4      947.83      994.42     26.84 o 
   2  17   4      950.67      907.61     58.46 o 
   3  17   4       15.47       33.35     17.09 o 
   4  17   4      700.47      770.09     38.45 o 
   5  17   4       39.29       69.44     36.28 o 
  -5  18   4      894.01      930.77     64.39 o 
  -4  18   4      293.71      294.99     28.98 o 
  -3  18   4     4903.03     4732.06    154.32 o 
  -2  18   4     9324.34     9027.85    248.06 o 
  -1  18   4     2341.26     2483.75     67.15 o 
   0  18   4     8191.84     8029.40    162.36 o 
   1  18   4    13819.34    13760.63    295.93 o 
   2  18   4     3137.53     3117.13     85.31 o 
   3  18   4      800.88      731.78     33.97 o 
   4  18   4     1336.77     1262.76     56.40 o 
   5  18   4       60.45       46.79     38.68 o 
  -5  19   4      335.38      347.66     44.36 o 
  -4  19   4      161.61      223.57     28.91 o 
  -3  19   4      163.85      224.59     19.68 o 
  -2  19   4      583.91      618.41     25.50 o 
  -1  19   4     2106.60     1994.20     54.34 o 
   0  19   4        4.54        2.08      5.13 o 
   1  19   4      215.45      217.30     16.28 o 
   2  19   4     1031.35      995.06     33.90 o 
   3  19   4     2931.44     2881.93     98.75 o 
   4  19   4      173.67      204.79     25.53 o 
   5  19   4      315.57      306.84     46.53 o 
  -5  20   4       20.71       19.04     26.27 o 
  -4  20   4     1424.01     1437.15     70.21 o 
  -3  20   4     9259.38     8963.01    286.55 o 
  -2  20   4     8422.17     8202.77    226.02 o 
  -1  20   4     1344.44     1389.48     41.00 o 
   0  20   4      125.66      152.53     10.80 o 
   1  20   4     3149.78     3104.40     74.01 o 
   2  20   4     1677.57     1818.76     79.25 o 
   3  20   4       95.15       87.35     20.66 o 
   4  20   4        3.01       28.04     23.60 o 
   5  20   4        6.65       -4.30     39.90 o 
  -5  21   4     1007.79     1144.14     68.10 o 
  -4  21   4     3521.98     3803.71    156.86 o 
  -3  21   4      793.20      903.34     39.32 o 
  -2  21   4     2868.90     2765.55     77.72 o 
  -1  21   4    13991.83    13495.15    333.65 o 
   0  21   4     2702.26     2741.87     69.33 o 
   1  21   4     7361.59     7496.51    173.18 o 
   2  21   4     8013.69     8077.16    211.96 o 
   3  21   4     3362.37     3128.66    107.17 o 
   4  21   4       21.31       15.83     24.85 o 
   5  21   4      548.96      644.35     47.56 o 
  -5  22   4        3.38       66.84     38.80 o 
  -4  22   4       29.90       62.81     28.85 o 
  -3  22   4      241.30      256.95     23.77 o 
  -2  22   4      335.02      304.01     23.93 o 
  -1  22   4     1256.38     1313.68     65.94 o 
   0  22   4     1415.24     1467.28     36.88 o 
   1  22   4     1348.60     1252.14     36.83 o 
   2  22   4      245.81      271.23     20.09 o 
   3  22   4      673.45      656.66     38.67 o 
   4  22   4      514.99      496.75     29.87 o 
   5  22   4      334.23      394.17     52.01 o 
  -5  23   4     1599.79     1897.44    109.19 o 
  -4  23   4     3059.38     3057.59    131.57 o 
  -3  23   4      656.85      571.02     32.18 o 
  -2  23   4     1644.17     1666.41     51.75 o 
  -1  23   4     7722.36     7508.47    187.67 o 
   0  23   4    15558.70    15309.51    318.83 o 
   1  23   4     1858.71     1761.17     45.95 o 
   2  23   4     3881.56     3829.10    105.57 o 
   3  23   4      432.14      404.28     27.46 o 
   4  23   4        0.02       17.28     21.53 o 
   5  23   4      189.45      206.11     48.34 o 
  -5  24   4       19.30       17.21     42.88 o 
  -4  24   4      532.39      571.19     35.20 o 
  -3  24   4     1806.87     1926.67     72.04 o 
  -2  24   4     2385.85     2632.63    111.70 o 
  -1  24   4        1.49       29.07     15.30 o 
   0  24   4     8511.21     8588.35    213.52 o 
   1  24   4     7376.62     7539.28    171.05 o 
   2  24   4      630.78      676.23     46.33 o 
   3  24   4     1050.21     1093.59     41.79 o 
   4  24   4     1837.12     1934.47     73.25 o 
   5  24   4      223.98      255.02     50.24 o 
  -5  25   4       44.75       66.58     43.92 o 
  -4  25   4      588.26      576.67     45.26 o 
  -3  25   4      277.88      245.32     26.10 o 
  -2  25   4      632.57      596.42     31.47 o 
  -1  25   4        7.41       18.13     15.98 o 
   0  25   4      959.99     1032.77     34.61 o 
   1  25   4     2221.48     2222.98     59.46 o 
   2  25   4     1843.39     1889.99     59.16 o 
   3  25   4       12.77       20.61     21.72 o 
   4  25   4        0.54       10.52     24.63 o 
   5  25   4       44.96       19.34     71.17 o 
  -4  26   4      295.87      372.69     33.25 o 
  -3  26   4     3915.85     4104.75    138.26 o 
  -2  26   4     7812.33     7631.59    202.16 o 
  -1  26   4     1227.41     1252.71     40.25 o 
   0  26   4      636.36      559.02     29.11 o 
   1  26   4     3275.49     3150.48     80.14 o 
   2  26   4     1789.31     1748.89     56.38 o 
   3  26   4       38.36       18.25     22.57 o 
   4  26   4      549.28      528.07     35.13 o 
  -4  27   4      424.93      584.56     46.12 o 
  -3  27   4       28.57       63.31     25.37 o 
  -2  27   4      389.41      416.51     26.23 o 
  -1  27   4     4637.78     4514.12    161.84 o 
   0  27   4     1289.07     1052.72     68.75 o 
   1  27   4     1295.50     1483.00     49.31 o 
   2  27   4     1233.23     1200.87     43.02 o 
   3  27   4      754.10      776.52     36.89 o 
   4  27   4       55.71       44.02     27.57 o 
  -4  28   4       18.01        7.20     29.07 o 
  -3  28   4     2193.49     2275.17     84.47 o 
  -2  28   4     2160.63     2157.44     66.53 o 
  -1  28   4     2442.88     2502.19     83.31 o 
   0  28   4      610.33      570.84     31.29 o 
   1  28   4      244.13      301.63     25.07 o 
   2  28   4      931.81      935.97     37.78 o 
   3  28   4     1451.07     1536.68     56.15 o 
   4  28   4      179.62      206.51     31.25 o 
  -4  29   4     1837.35     2141.20    101.65 o 
  -3  29   4      776.37      812.97     41.27 o 
  -2  29   4      982.83     1005.48     48.43 o 
  -1  29   4     4648.21     4681.33    265.88 o 
   0  29   4     4021.23     3590.38    111.74 o 
   1  29   4      367.51      319.73     30.44 o 
   2  29   4      549.43      509.86     31.99 o 
   3  29   4      177.08      207.41     26.69 o 
   4  29   4       32.66       60.58     40.77 o 
  -4  30   4       20.97       49.62     37.19 o 
  -3  30   4      311.48      347.18     30.21 o 
  -2  30   4       27.68       69.15     25.17 o 
  -1  30   4      441.40      505.12     35.59 o 
   0  30   4     2814.56     2827.66     91.95 o 
   1  30   4     1302.17     1204.41     69.39 o 
   2  30   4      143.68      194.95     27.16 o 
   3  30   4      589.36      599.66     33.94 o 
   4  30   4      789.31      914.82     53.79 o 
  -4  31   4      622.91      718.57     53.83 o 
  -3  31   4      363.32      424.80     32.26 o 
  -2  31   4       93.46      117.99     26.87 o 
  -1  31   4      460.34      460.47     53.48 o 
   0  31   4     1799.55     1788.89     64.59 o 
   1  31   4      819.78      747.17     50.45 o 
   2  31   4        7.67       52.43     29.41 o 
   3  31   4      517.72      568.37     34.22 o 
   4  31   4       31.10       19.45     37.56 o 
  -4  32   4      343.16      576.35    144.22 o 
  -3  32   4      722.61      865.30     58.07 o 
  -2  32   4     1199.59     1227.33     87.44 o 
  -1  32   4       49.13       58.29     32.47 o 
   0  32   4      711.67      617.59     39.51 o 
   1  32   4     1063.38     1030.97     63.13 o 
   2  32   4      346.66      407.09     39.51 o 
   3  32   4      303.16      277.38     32.54 o 
  -3  33   4      234.20      243.84     31.26 o 
  -2  33   4      570.23      553.71     38.14 o 
  -1  33   4       40.25        7.35     33.02 o 
   0  33   4      155.61      222.65     27.73 o 
   1  33   4      662.98      683.70     46.93 o 
   2  33   4      300.48      234.65     35.64 o 
   3  33   4       87.70       81.65     36.05 o 
  -3  34   4     1539.11     1656.81    124.84 o 
  -2  34   4     1115.92     1090.73     83.84 o 
  -1  34   4     1058.30      964.74     86.16 o 
   0  34   4       41.34       14.36     27.41 o 
   1  34   4      592.86      517.52     51.98 o 
   2  34   4      585.53      579.38     42.98 o 
   3  34   4      861.45      841.83     67.42 o 
  -3  35   4       82.55       84.32     36.04 o 
  -2  35   4      392.06      400.78     39.72 o 
  -1  35   4     2486.58     2251.33    117.47 o 
   0  35   4      139.58       71.14     31.03 o 
   1  35   4      283.76      317.47     41.06 o 
   2  35   4      472.69      523.10     49.28 o 
   3  35   4       55.63       13.75     39.46 o 
  -3  36   4       34.93      -57.41     57.41 o 
  -2  36   4      928.74      933.62     53.20 o 
  -1  36   4     1144.01     1216.03     64.46 o 
   0  36   4      451.86      433.70     49.87 o 
   1  36   4       22.06        7.31     40.16 o 
   2  36   4      482.45      543.89     55.34 o 
  -2  37   4       67.82       71.83     36.40 o 
  -1  37   4      155.18       71.32     40.03 o 
   0  37   4     2060.87     1634.63     82.84 o 
   1  37   4     1018.87     1000.70     94.65 o 
   2  37   4      184.58      118.41     42.22 o 
  -2  38   4        2.12       10.72     41.12 o 
  -1  38   4      149.55      180.75     40.79 o 
   0  38   4      161.50       85.45     44.78 o 
   1  38   4      180.36      173.19     45.11 o 
   2  38   4        5.79      -46.91     48.09 o 
  -1  39   4        0.53      -19.81     39.23 o 
   0  39   4      523.06      453.62     97.79 o 
   1  39   4      950.05      985.47     65.73 o 
  -1  40   4      604.98      586.79     64.23 o 
   0  40   4        9.89       13.22     87.95 o 
   1  40   4       26.77      -58.42     58.42 o 
  -6   1   5        0.94      -14.67     34.21 o 
  -5   1   5     1459.42     1651.58    191.38 o 
  -4   1   5     6066.72     6213.09    255.70 o 
  -3   1   5     6008.54     5868.12    240.33 o 
  -2   1   5       42.82       91.72     12.94 o 
  -1   1   5     9930.69    10380.31    319.34 o 
   0   1   5       19.59       18.30      3.19 o 
   1   1   5      446.70      515.89     25.05 o 
   2   1   5      324.30      261.41     13.42 o 
   3   1   5      128.13      128.42     17.97 o 
   4   1   5     2319.90     2205.69     97.47 o 
   5   1   5     2494.07     2522.25    142.68 o 
   6   1   5      972.24      901.64     65.93 o 
  -6   2   5      876.45     1000.06     62.84 o 
  -5   2   5     1026.37     1251.90    158.46 o 
  -4   2   5       12.26       32.66     23.36 o 
  -3   2   5     1949.17     1872.62     82.80 o 
  -2   2   5     1932.29     1851.00     71.86 o 
  -1   2   5      142.91      163.23     27.15 o 
   0   2   5       56.36       79.90      5.49 o 
   1   2   5     4875.29     5321.66    189.93 o 
   2   2   5     9253.16     9013.54    292.15 o 
   3   2   5     4573.28     4549.43    150.15 o 
   4   2   5       27.79       21.33     18.92 o 
   5   2   5      249.04      218.85     31.43 o 
   6   2   5      490.58      418.87     45.56 o 
  -6   3   5       25.59       39.19     22.78 o 
  -5   3   5       68.95       67.84     28.48 o 
  -4   3   5      672.25      746.46     44.71 o 
  -3   3   5       89.55       74.23     17.82 o 
  -2   3   5       27.79       33.37     11.92 o 
  -1   3   5     2851.15     3124.15    126.37 o 
   0   3   5     1073.33     1251.43     40.07 o 
   1   3   5       78.86      126.74     29.49 o 
   2   3   5       62.35       28.43     11.61 o 
   3   3   5      683.83      644.92     24.22 o 
   4   3   5      372.96      349.21     33.33 o 
   5   3   5        2.99       18.31     26.89 o 
   6   3   5       49.78       29.00     35.35 o 
  -6   4   5     1107.14     1224.80     74.71 o 
  -5   4   5     1951.42     1923.91    122.25 o 
  -4   4   5      119.63       91.88     23.14 o 
  -3   4   5     3762.31     3787.69    157.79 o 
  -2   4   5     1334.53     1117.09    100.93 o 
  -1   4   5      423.01      351.27     18.23 o 
   0   4   5      305.03      311.90     11.80 o 
   1   4   5     4055.75     4619.48    139.91 o 
   2   4   5     6665.96     6735.11    267.56 o 
   3   4   5     5447.89     5424.68    164.64 o 
   4   4   5      667.73      644.38     41.17 o 
   5   4   5       19.91       33.83     26.87 o 
   6   4   5      300.06      274.81     41.77 o 
  -6   5   5       30.20       42.93     24.97 o 
  -5   5   5     1177.85     1137.06     81.20 o 
  -4   5   5     1694.47     1692.83    124.17 o 
  -3   5   5      421.66      492.82     38.37 o 
  -2   5   5     1957.45     1817.45     51.72 o 
  -1   5   5      523.58      394.45     82.40 o 
   0   5   5     1569.06     1790.56     65.48 o 
   1   5   5     3391.18     3544.05    113.14 o 
   2   5   5     1652.86     1956.35     73.28 o 
   3   5   5     1312.90     1202.84     37.52 o 
   4   5   5     2033.84     2013.02    100.92 o 
   5   5   5     2864.61     2748.50    136.47 o 
   6   5   5      182.63      177.25     39.96 o 
  -6   6   5      255.85      285.47     30.69 o 
  -5   6   5      462.58      465.26     32.33 o 
  -4   6   5        8.50       33.37     17.60 o 
  -3   6   5      396.34      371.74     16.77 o 
  -2   6   5     7342.86     7033.60    212.16 o 
  -1   6   5     4794.29     4768.66    193.03 o 
   0   6   5     2056.41     2437.09    145.11 o 
   1   6   5       34.18       18.86      7.06 o 
   2   6   5     5819.20     6057.49    218.50 o 
   3   6   5       61.35       32.44      8.52 o 
   4   6   5      266.66      273.48     28.50 o 
   5   6   5       19.22       41.96     34.49 o 
   6   6   5       25.00       16.08     36.05 o 
  -6   7   5       96.90      115.43     27.88 o 
  -5   7   5     1264.31     1370.47     72.94 o 
  -4   7   5     2902.73     2973.69    143.32 o 
  -3   7   5     6549.97     6485.06    196.21 o 
  -2   7   5     2685.00     2623.87     70.63 o 
  -1   7   5     1078.50     1045.21     52.20 o 
   0   7   5     2512.23     2828.48     91.46 o 
   1   7   5     6943.90     7681.66    207.95 o 
   2   7   5     5682.71     5857.50    177.43 o 
   3   7   5      430.97      382.94     16.19 o 
   4   7   5     2585.33     2383.67    117.32 o 
   5   7   5      976.08     1060.42     66.53 o 
   6   7   5     1002.83      990.71     71.99 o 
  -6   8   5       71.09      117.67     47.18 o 
  -5   8   5      178.08      134.53     23.77 o 
  -4   8   5     1817.07     1790.51     88.90 o 
  -3   8   5      331.64      297.60     17.15 o 
  -2   8   5       35.63       30.11      6.59 o 
  -1   8   5     2065.10     1761.97     58.30 o 
   0   8   5      576.36      611.67     23.22 o 
   1   8   5     8812.51     9355.54    224.57 o 
   2   8   5    10631.15    10548.75    317.70 o 
   3   8   5     5581.83     5582.54    165.39 o 
   4   8   5       78.03       47.95     23.64 o 
   5   8   5     1424.76     1407.34     91.24 o 
   6   8   5      717.25      760.30     58.30 o 
  -6   9   5       22.80       42.81     29.28 o 
  -5   9   5      212.03      206.07     27.57 o 
  -4   9   5     4298.26     4248.76    168.50 o 
  -3   9   5     3762.68     3387.28    102.79 o 
  -2   9   5      129.95       65.88      8.56 o 
  -1   9   5       14.45       17.58      6.37 o 
   0   9   5    10944.57    11957.84    317.38 o 
   1   9   5       23.63       21.39      5.54 o 
   2   9   5      953.96     1056.09     34.36 o 
   3   9   5      895.51      891.36     34.93 o 
   4   9   5      397.71      363.29     32.97 o 
   5   9   5      381.07      347.25     38.09 o 
   6   9   5      516.43      499.33     48.83 o 
  -6  10   5      755.38      854.65     56.45 o 
  -5  10   5      280.13      284.43     31.01 o 
  -4  10   5      756.76      750.36     46.78 o 
  -3  10   5     1865.92     1989.59     73.10 o 
  -2  10   5       15.69       24.75      7.58 o 
  -1  10   5       66.89       71.60      8.47 o 
   0  10   5     1171.01     1279.16     35.15 o 
   1  10   5       85.01       69.33      5.91 o 
   2  10   5     9037.98     8637.57    240.97 o 
   3  10   5     5152.75     4880.08    157.33 o 
   4  10   5      165.54      240.50     44.89 o 
   5  10   5      555.87      469.82     42.88 o 
   6  10   5      707.56      678.78     55.84 o 
  -6  11   5      231.24      287.01     37.79 o 
  -5  11   5      395.00      426.89     37.17 o 
  -4  11   5      169.02       98.68     25.36 o 
  -3  11   5     3981.61     3612.01    126.72 o 
  -2  11   5     1929.48     1735.98     59.94 o 
  -1  11   5     6822.41     7462.35    208.72 o 
   0  11   5     7674.14     7740.11    168.31 o 
   1  11   5    16883.53    18194.30    388.81 o 
   2  11   5      222.06      219.01     14.53 o 
   3  11   5     3844.99     3623.24    118.55 o 
   4  11   5     2151.90     2216.20    112.19 o 
   5  11   5      986.19     1085.20     69.00 o 
   6  11   5        4.38       13.96     37.22 o 
  -6  12   5      998.59     1107.49     70.60 o 
  -5  12   5     1378.04     1443.42     80.65 o 
  -4  12   5      399.13      348.51     23.77 o 
  -3  12   5      229.70      223.39     15.93 o 
  -2  12   5     6232.62     5845.99    243.96 o 
  -1  12   5     6952.25     6828.62    171.94 o 
   0  12   5     3580.39     3954.99    113.26 o 
   1  12   5      146.14      141.40      8.95 o 
   2  12   5      437.57      509.42     20.82 o 
   3  12   5       94.69       93.27     14.61 o 
   4  12   5      380.67      393.37     54.27 o 
   5  12   5      227.64      275.96     38.44 o 
   6  12   5       14.32       49.38     40.18 o 
  -6  13   5        9.17       58.01     34.03 o 
  -5  13   5      660.48      787.71     53.18 o 
  -4  13   5     1060.11     1138.80     53.71 o 
  -3  13   5       39.03       36.37     14.17 o 
  -2  13   5      606.44      378.91     99.91 o 
  -1  13   5     1509.06     1545.52     41.51 o 
   0  13   5     5590.42     5937.17    125.16 o 
   1  13   5     7559.93     7583.80    163.61 o 
   2  13   5      895.24      943.50     30.39 o 
   3  13   5     2870.36     2774.99     93.01 o 
   4  13   5     6861.45     6512.12    257.62 o 
   5  13   5     2787.99     2878.04    146.24 o 
   6  13   5      324.13      307.91     46.94 o 
  -6  14   5       21.74       36.00     35.21 o 
  -5  14   5     2002.26     1944.92    103.20 o 
  -4  14   5     4381.84     4014.20    161.21 o 
  -3  14   5       87.40       55.33     11.78 o 
  -2  14   5     1526.32     1156.38     80.25 o 
  -1  14   5     3257.16     2975.69     72.27 o 
   0  14   5       54.96       51.36      7.32 o 
   1  14   5     5460.21     5445.85    117.73 o 
   2  14   5    11473.58    11087.34    287.91 o 
   3  14   5     2668.00     2698.66     90.77 o 
   4  14   5      245.84      230.32     20.72 o 
   5  14   5     2314.06     2375.00    125.08 o 
  -6  15   5        2.19        3.08     36.51 o 
  -5  15   5      165.50      181.89     34.85 o 
  -4  15   5      832.69      970.17     49.64 o 
  -3  15   5     3657.30     3433.39    123.69 o 
  -2  15   5      170.52      132.08     24.70 o 
  -1  15   5     1768.06     1983.97     53.17 o 
   0  15   5      883.30      952.38     26.39 o 
   1  15   5        6.08       15.14      7.62 o 
   2  15   5      238.40      271.49     15.13 o 
   3  15   5      710.66      659.87     30.40 o 
   4  15   5       35.07       64.82     19.26 o 
   5  15   5      132.05      113.83     36.63 o 
  -5  16   5        5.60       10.08     47.84 o 
  -4  16   5      739.27      689.02     39.56 o 
  -3  16   5        2.70       26.54     15.61 o 
  -2  16   5     1726.01     1590.05     56.82 o 
  -1  16   5     4151.55     4274.30    145.52 o 
   0  16   5     2806.05     2967.75     62.24 o 
   1  16   5     8257.08     7954.57    172.20 o 
   2  16   5    16660.23    16613.72    428.79 o 
   3  16   5     7391.59     7477.74    240.10 o 
   4  16   5       20.42       54.99     20.44 o 
   5  16   5      631.16      673.28    105.97 o 
  -5  17   5      168.35      106.72     36.25 o 
  -4  17   5      912.24      794.95     44.07 o 
  -3  17   5     4596.12     4247.43    138.82 o 
  -2  17   5     5383.67     4952.44    149.91 o 
  -1  17   5      862.15      838.34     27.18 o 
   0  17   5     6126.93     6174.15    120.71 o 
   1  17   5     4131.04     4238.14     93.48 o 
   2  17   5      196.61      209.44     15.38 o 
   3  17   5     5020.84     4887.00    159.78 o 
   4  17   5     3273.48     3339.37    123.92 o 
   5  17   5      333.60      392.22     46.63 o 
  -5  18   5      252.61      276.65     42.34 o 
  -4  18   5       79.74       60.08     24.16 o 
  -3  18   5      239.63      273.65     19.56 o 
  -2  18   5       89.59      116.10     21.71 o 
  -1  18   5     1267.59     1209.24     36.36 o 
   0  18   5     2605.73     2493.96     53.40 o 
   1  18   5      262.51      327.57     21.44 o 
   2  18   5     3241.69     3251.04     89.02 o 
   3  18   5      333.99      332.17     23.91 o 
   4  18   5       42.59       56.05     22.67 o 
   5  18   5       39.15       64.28     39.90 o 
  -5  19   5      194.34      260.91     41.55 o 
  -4  19   5        1.34       -8.75     24.20 o 
  -3  19   5     2549.79     2303.32     79.75 o 
  -2  19   5      231.25      240.04     20.02 o 
  -1  19   5     1363.00     1342.57     46.37 o 
   0  19   5     6321.92     6579.76    139.28 o 
   1  19   5     6627.39     6586.49    150.46 o 
   2  19   5      362.63      331.10     18.89 o 
   3  19   5     4007.48     4013.97    133.64 o 
   4  19   5     4433.14     4632.04    168.29 o 
   5  19   5     1534.10     1784.77    104.89 o 
  -5  20   5     1036.21      983.97     54.30 o 
  -4  20   5      483.07      380.88     33.75 o 
  -3  20   5       60.72       91.83     18.37 o 
  -2  20   5     4103.52     3885.87    110.87 o 
  -1  20   5     6425.31     6289.58    158.88 o 
   0  20   5      881.42      932.76     28.75 o 
   1  20   5     1434.68     1045.14     59.54 o 
   2  20   5     9192.77     8977.91    234.41 o 
   3  20   5     1593.40     1750.08     65.80 o 
   4  20   5       28.07       48.42     25.05 o 
   5  20   5      948.87     1028.11     73.35 o 
  -5  21   5       34.45       60.33     36.68 o 
  -4  21   5       92.06       28.75     27.02 o 
  -3  21   5      583.59      552.07     29.63 o 
  -2  21   5      982.63      986.19     34.10 o 
  -1  21   5     1245.40     1399.50     83.35 o 
   0  21   5     8096.49     8425.69    172.04 o 
   1  21   5     4803.63     4666.09    107.34 o 
   2  21   5        9.84       20.08     15.45 o 
   3  21   5     1718.83     1701.41     61.09 o 
   4  21   5      384.92      415.23     27.51 o 
   5  21   5      162.39      158.99     44.83 o 
  -5  22   5      331.45      299.28     35.00 o 
  -4  22   5     1833.10     1822.58     85.68 o 
  -3  22   5      356.01      333.10     25.16 o 
  -2  22   5     1864.46     1917.70     60.37 o 
  -1  22   5     7073.82     6999.79    176.67 o 
   0  22   5      862.92      895.74     25.34 o 
   1  22   5     5849.58     5640.27    128.90 o 
   2  22   5     8335.60     8427.78    219.42 o 
   3  22   5     3969.74     4135.42    128.48 o 
   4  22   5       69.95       82.00     22.47 o 
   5  22   5      935.90     1016.19     74.71 o 
  -5  23   5      191.49      135.79     43.09 o 
  -4  23   5      443.41      387.46     37.86 o 
  -3  23   5     3617.95     3389.71    115.41 o 
  -2  23   5     5647.45     5438.80    145.73 o 
  -1  23   5       26.67       26.08     14.42 o 
   0  23   5     2973.72     2888.99    116.12 o 
   1  23   5      221.96      256.01     16.33 o 
   2  23   5       36.87       31.07     17.60 o 
   3  23   5       26.15       52.59     20.61 o 
   4  23   5      261.93      346.61     38.41 o 
   5  23   5       38.10       62.64     68.92 o 
  -5  24   5        5.94      -27.22     51.38 o 
  -4  24   5      181.70      183.26     61.82 o 
  -3  24   5       43.57       78.83     22.30 o 
  -2  24   5     1030.91      953.96     35.40 o 
  -1  24   5        1.07       27.23     16.11 o 
   0  24   5     1590.77     1620.03     48.35 o 
   1  24   5     2501.42     2501.22     65.28 o 
   2  24   5     5485.81     5377.02    144.53 o 
   3  24   5      676.57      731.30     44.11 o 
   4  24   5        3.80       17.42     24.35 o 
   5  24   5       32.79        2.73     51.06 o 
  -5  25   5       32.41       11.01     57.40 o 
  -4  25   5       93.54      104.06     24.61 o 
  -3  25   5      814.94      796.91     39.41 o 
  -2  25   5      741.36      741.35     31.22 o 
  -1  25   5       54.83       95.06     16.90 o 
   0  25   5     3837.60     3874.80    133.66 o 
   1  25   5     7760.60     7638.19    187.74 o 
   2  25   5      401.59      413.35     24.82 o 
   3  25   5     2661.75     2775.63     91.30 o 
   4  25   5     3297.26     3612.16    124.02 o 
  -4  26   5      318.74      351.80     31.78 o 
  -3  26   5      583.85      532.57     33.62 o 
  -2  26   5      424.03      410.44     41.17 o 
  -1  26   5     3369.59     3139.10     84.41 o 
   0  26   5     2023.76     2090.81     62.77 o 
   1  26   5      319.43      415.78     33.27 o 
   2  26   5       88.99      103.67     21.22 o 
   3  26   5       60.34       63.14     23.59 o 
   4  26   5      119.32      130.78     27.63 o 
  -4  27   5        1.05       12.95     27.00 o 
  -3  27   5      145.98      129.57     26.35 o 
  -2  27   5      271.77      260.07     23.53 o 
  -1  27   5     3701.26     3595.65    107.15 o 
   0  27   5     6430.06     6174.20    173.46 o 
   1  27   5     1599.86     1505.62     58.81 o 
   2  27   5      169.34      160.99     24.70 o 
   3  27   5     1117.12     1113.58     45.19 o 
   4  27   5     1145.04     1304.80     58.06 o 
  -4  28   5      851.87      791.04     46.64 o 
  -3  28   5      218.10      181.89     28.58 o 
  -2  28   5     1227.59     1229.52     44.03 o 
  -1  28   5     3475.68     3469.86    133.58 o 
   0  28   5      147.86      240.68     24.26 o 
   1  28   5     1408.63     1232.68    109.59 o 
   2  28   5     3766.31     3984.74    212.55 o 
   3  28   5     1794.85     2037.82    110.49 o 
   4  28   5       26.25       25.87     28.73 o 
  -4  29   5      222.98      244.79     38.44 o 
  -3  29   5      483.47      508.28     34.11 o 
  -2  29   5     2080.96     2020.82     64.67 o 
  -1  29   5     1772.31     1709.09     63.00 o 
   0  29   5       71.23      125.13     23.91 o 
   1  29   5       15.40       22.40     25.72 o 
   2  29   5      294.53      300.43     28.31 o 
   3  29   5     1339.92     1339.52     49.27 o 
   4  29   5       55.49       74.29     33.81 o 
  -4  30   5       44.70       77.00     36.12 o 
  -3  30   5      222.85      239.65     28.51 o 
  -2  30   5     1201.09     1248.69     49.00 o 
  -1  30   5      239.20      287.02     31.23 o 
   0  30   5      517.83      513.11     31.26 o 
   1  30   5     2832.40     2825.79    101.27 o 
   2  30   5     2648.86     2700.97    164.87 o 
   3  30   5      955.89     1079.45     70.22 o 
   4  30   5       10.23       26.43     34.96 o 
  -4  31   5        1.76       67.37     38.00 o 
  -3  31   5      280.73      243.91     29.58 o 
  -2  31   5      921.15      921.88     42.51 o 
  -1  31   5       50.45      102.18     28.92 o 
   0  31   5      173.57       74.94     28.24 o 
   1  31   5      550.30      449.26     45.29 o 
   2  31   5      720.38      791.28     43.16 o 
   3  31   5      256.17      274.71     52.87 o 
   4  31   5     1037.13     1132.72     61.70 o 
  -3  32   5      293.45      322.69     31.57 o 
  -2  32   5       52.31       54.44     28.90 o 
  -1  32   5      368.15      368.31     38.10 o 
   0  32   5     1594.91     1691.38     62.89 o 
   1  32   5     1198.91     1163.23     54.75 o 
   2  32   5      564.37      637.10     40.24 o 
   3  32   5        3.84        2.05     28.88 o 
  -3  33   5      455.66      471.00     35.04 o 
  -2  33   5        5.24      -18.20     28.31 o 
  -1  33   5     1463.83     1431.07    112.33 o 
   0  33   5     1579.16     1405.86     81.26 o 
   1  33   5      548.96      531.36     61.32 o 
   2  33   5      165.67      158.04     34.90 o 
   3  33   5     1155.11     1268.12     68.63 o 
  -3  34   5      198.79      213.78     42.87 o 
  -2  34   5        3.00        5.62     32.74 o 
  -1  34   5      431.71      375.42     40.85 o 
   0  34   5      626.69      650.66     39.20 o 
   1  34   5      106.32      164.84     37.43 o 
   2  34   5      315.74      320.84     59.86 o 
   3  34   5      230.90      297.63     37.78 o 
  -3  35   5      150.59      144.60     37.18 o 
  -2  35   5      310.40      230.97     37.63 o 
  -1  35   5      660.74      618.89     47.36 o 
   0  35   5      538.97      516.31     38.44 o 
   1  35   5        0.46      -12.46     39.35 o 
   2  35   5      189.44      198.45     41.42 o 
   3  35   5      466.24      526.32     47.38 o 
  -2  36   5      774.18      842.61     61.42 o 
  -1  36   5      535.60      509.78     58.48 o 
   0  36   5       35.03      -23.58     36.43 o 
   1  36   5      944.08     1017.58    162.68 o 
   2  36   5      505.66      429.18     63.84 o 
  -2  37   5      898.32      859.91     55.83 o 
  -1  37   5      838.37      866.36     55.89 o 
   0  37   5      604.21      770.15     54.06 o 
   1  37   5       25.43        8.72     40.80 o 
   2  37   5      398.26      508.25     75.54 o 
  -2  38   5       85.20      -19.47     45.98 o 
  -1  38   5       82.63       90.60     40.89 o 
   0  38   5     1160.13     1066.10     81.38 o 
   1  38   5     1099.03     1012.75     66.16 o 
   2  38   5      599.74      551.48     65.25 o 
  -1  39   5        9.35      -40.61     40.61 o 
   0  39   5        4.26      110.86     85.28 o 
   1  39   5      164.32       87.32     45.03 o 
   0  40   5      529.38      496.01    101.85 o 
  -5   0   6     3026.58     3213.69    227.84 o 
  -4   0   6     3575.03     3549.37    214.64 o 
  -3   0   6     2929.62     2776.50    168.35 o 
  -2   0   6    22442.87    21700.56   1400.61 o 
  -1   0   6     6776.66     6241.37    280.92 o 
   0   0   6    46073.55    51119.34   2985.91 o 
   1   0   6    27805.50    31884.82   1300.49 o 
   2   0   6    57230.54    49452.79   6055.00 o 
   3   0   6    13335.93    13439.77    531.74 o 
   4   0   6      100.41       49.50     29.78 o 
   5   0   6     3278.65     3077.55    242.64 o 
   6   0   6      673.29      649.67     78.88 o 
  -5   1   6       20.52       66.07     77.89 o 
  -4   1   6      957.51     1017.32     60.32 o 
  -3   1   6     4007.76     3556.38    149.35 o 
  -2   1   6      789.02      947.39     54.04 o 
  -1   1   6    73220.22    77171.89   2185.58 o 
   0   1   6    49925.69    55409.25   1847.61 o 
   1   1   6    10792.06    11413.59    329.96 o 
   2   1   6       21.83       11.89     14.25 o 
   3   1   6     3881.76     3873.80    110.50 o 
   4   1   6      609.16      550.69     34.87 o 
   5   1   6      685.65      582.84     47.67 o 
   6   1   6        0.94       12.79     35.47 o 
  -6   2   6       13.75       35.53     31.15 o 
  -5   2   6     1467.16     1654.62    193.31 o 
  -4   2   6      692.46      697.54     41.25 o 
  -3   2   6     5070.57     4921.66    185.70 o 
  -2   2   6    26016.60    25429.41    830.76 o 
  -1   2   6    29024.79    29703.88    973.29 o 
   0   2   6     1657.82     1627.49     48.36 o 
   1   2   6     4312.50     4509.60    136.72 o 
   2   2   6    26565.90    23861.09   1247.18 o 
   3   2   6     6486.27     6254.94    176.49 o 
   4   2   6        4.50      -19.18     27.03 o 
   5   2   6       31.12       61.12     37.86 o 
   6   2   6      240.09      225.09     40.36 o 
  -6   3   6      135.43      154.66     36.14 o 
  -5   3   6      165.82      126.53     82.35 o 
  -4   3   6     7988.65     7843.62    291.83 o 
  -3   3   6    22165.04    21676.63    793.39 o 
  -2   3   6     1238.27     1526.25     54.01 o 
  -1   3   6    83387.73    87816.83   3521.23 o 
   0   3   6    95151.45   103905.52   3183.92 o 
   1   3   6    49632.58    53126.05   1398.13 o 
   2   3   6     7470.15     6416.96    862.72 o 
   3   3   6     4759.78     4324.39    123.05 o 
   4   3   6    12763.88    12226.97    497.06 o 
   5   3   6      659.81      639.97     46.58 o 
   6   3   6        7.69      -25.46     35.28 o 
  -6   4   6        0.10      -33.63     33.63 o 
  -5   4   6      238.97      274.09     92.09 o 
  -4   4   6        1.27       61.49     22.77 o 
  -3   4   6     1409.11     1437.90     62.41 o 
  -2   4   6     2907.95     2941.40     90.05 o 
   0   4   6     2968.92     3311.60    106.50 o 
   1   4   6     4392.12     4544.79    129.25 o 
   2   4   6     6399.29     6749.63    262.63 o 
   3   4   6     1710.84     1640.10     53.38 o 
   4   4   6      343.02      322.30     30.45 o 
   5   4   6        0.75      -27.19     27.19 o 
   6   4   6       32.98       51.10     37.26 o 
  -6   5   6       81.91       81.51     26.06 o 
  -5   5   6      296.25      271.21     34.30 o 
  -4   5   6     5677.06     5678.15    214.82 o 
  -3   5   6     9707.40     9333.39    344.03 o 
  -2   5   6      596.85      581.20     33.27 o 
   0   5   6    29917.96    32163.77    929.30 o 
   1   5   6    63922.54    69320.59   1952.70 o 
   2   5   6     6591.73     6737.40    234.80 o 
   3   5   6     4887.14     4813.00    146.57 o 
   4   5   6     1960.83     1837.90     93.45 o 
   5   5   6      731.63      772.59     52.43 o 
   6   5   6        6.66      -24.08     36.82 o 
  -6   6   6      175.67      187.42     27.48 o 
  -5   6   6      949.62      838.09     66.28 o 
  -4   6   6      740.28      650.72     36.86 o 
  -3   6   6     4226.23     3960.99    122.18 o 
  -2   6   6    23010.86    22052.63    599.66 o 
  -1   6   6    22756.53    22860.58   1287.94 o 
   0   6   6    12489.52    14278.97    441.89 o 
   1   6   6    17513.98    19289.43    579.68 o 
   2   6   6    33057.57    31488.64   1008.97 o 
   3   6   6    11567.29    11344.08    341.45 o 
   4   6   6        5.93       -2.09     22.04 o 
   5   6   6      853.00      745.23     86.22 o 
   6   6   6      183.80      200.68     41.54 o 
  -6   7   6       74.25       61.57     26.22 o 
  -5   7   6       68.56       33.26     28.94 o 
  -4   7   6      114.10      101.79     21.53 o 
  -3   7   6      344.25      305.69     15.69 o 
  -2   7   6      312.99      374.97     13.19 o 
  -1   7   6       98.08      175.49     10.96 o 
   0   7   6     9231.14    10868.70    363.44 o 
   1   7   6     5195.50     5963.49    152.05 o 
   2   7   6       24.61       22.75      7.63 o 
   3   7   6       10.28       19.57     10.87 o 
   4   7   6      164.99      141.61     35.47 o 
   5   7   6        0.41       26.75     29.44 o 
   6   7   6       50.32       76.77     39.69 o 
  -6   8   6      147.59      150.16     29.38 o 
  -5   8   6     2191.46     2273.03    113.16 o 
  -4   8   6      843.02      902.29     44.30 o 
  -3   8   6     3360.31     3071.83     82.60 o 
  -2   8   6    27803.16    26926.51    773.98 o 
  -1   8   6    24707.47    24291.35    668.59 o 
   0   8   6     4587.38     4977.21    125.50 o 
   1   8   6     2606.99     2519.44     63.26 o 
   2   8   6    27182.31    26852.09    709.23 o 
   3   8   6     4990.68     4963.10    159.71 o 
   4   8   6        5.26      -17.77     36.58 o 
   5   8   6      158.86      177.81     33.99 o 
   6   8   6      292.67      273.82     42.64 o 
  -6   9   6       13.89      -27.33     27.74 o 
  -5   9   6      322.10      290.05     29.68 o 
  -4   9   6     3045.68     2874.96    137.28 o 
  -3   9   6     5438.67     5172.53    146.35 o 
  -2   9   6        8.04       17.53      5.59 o 
  -1   9   6     7978.21     7996.93    210.28 o 
   0   9   6    53452.46    57641.84   1370.57 o 
   1   9   6    20551.64    20664.76    429.13 o 
   2   9   6      743.79      754.76     24.88 o 
   3   9   6      683.03      645.94     27.73 o 
   4   9   6     2455.27     2478.17    123.38 o 
   5   9   6      272.90      226.37     36.68 o 
   6   9   6       60.04       68.75     38.59 o 
  -6  10   6      280.38      257.04     34.74 o 
  -5  10   6      407.63      401.11     34.84 o 
  -4  10   6      194.53      195.02     25.87 o 
  -3  10   6      430.19      408.43     20.13 o 
  -2  10   6      148.76      126.53     13.62 o 
  -1  10   6      544.25      477.07     28.21 o 
   0  10   6      457.45      501.47     23.77 o 
   1  10   6      403.24      417.57     25.44 o 
   2  10   6     1038.55      975.52     31.95 o 
   3  10   6     1066.85     1034.10     40.28 o 
   4  10   6      528.15      531.84     41.00 o 
   5  10   6      246.46      255.64     39.70 o 
   6  10   6       71.00       91.07     80.49 o 
  -6  11   6       54.14       71.23     51.95 o 
  -5  11   6      230.32      174.02     62.40 o 
  -4  11   6     5878.08     5747.41    227.16 o 
  -3  11   6     8314.99     7685.61    265.63 o 
  -2  11   6       52.11      118.44     14.57 o 
  -1  11   6    25749.80    27353.15    681.31 o 
   0  11   6    28383.51    28855.50    649.66 o 
   1  11   6    35165.81    36163.64    749.40 o 
   2  11   6     4118.84     4169.76    115.28 o 
   3  11   6     3507.69     3485.26    114.60 o 
   4  11   6     3762.88     3713.69    178.64 o 
   5  11   6      528.83      523.89     46.28 o 
   6  11   6        8.77        0.20     47.16 o 
  -6  12   6       14.49      -21.77     44.47 o 
  -5  12   6      125.22      101.96     39.25 o 
  -4  12   6      175.44      194.60     18.54 o 
  -3  12   6     2125.17     2016.23     74.66 o 
  -2  12   6     2366.66     2242.15    138.14 o 
  -1  12   6    11425.50    11286.56    264.90 o 
   0  12   6     2248.82     2239.36     48.66 o 
   1  12   6     3162.48     3016.60     64.34 o 
   2  12   6     8491.59     8329.08    225.51 o 
   3  12   6     6391.09     6645.48    213.17 o 
   4  12   6       62.24       30.24     27.20 o 
   5  12   6       86.00       67.35     34.22 o 
   6  12   6        4.21      -24.04     37.85 o 
  -6  13   6       39.07       59.24     33.97 o 
  -5  13   6       43.67        1.18     27.57 o 
  -4  13   6      248.71      258.80     24.12 o 
  -3  13   6     1748.00     1694.35     64.22 o 
  -2  13   6       62.29       53.65     33.28 o 
  -1  13   6     2525.03     2725.56     66.78 o 
   0  13   6    11323.89    12313.46    254.71 o 
   1  13   6     3946.52     4173.75     89.08 o 
   2  13   6      728.87      718.60     24.46 o 
   3  13   6       42.37       36.68     15.29 o 
   4  13   6      464.06      525.78     29.57 o 
   5  13   6       86.05       40.07     34.26 o 
   6  13   6        4.27       57.03    129.12 o 
  -6  14   6      322.95      316.21     41.57 o 
  -5  14   6      949.19      909.93     60.69 o 
  -4  14   6        0.25       -6.36     17.64 o 
  -3  14   6     3265.60     3122.77     93.84 o 
  -2  14   6    15814.54    15286.67    597.87 o 
  -1  14   6     6915.63     6929.88    148.81 o 
   0  14   6     1042.54      976.48     23.52 o 
   1  14   6     3870.56     3938.41     83.73 o 
   2  14   6    18978.13    18758.34    484.28 o 
   3  14   6     4143.48     4183.43    136.77 o 
   4  14   6      553.90      548.49     31.21 o 
   5  14   6       35.53      122.92     44.90 o 
  -6  15   6        4.98      -52.49    118.67 o 
  -5  15   6       37.97       29.64     31.58 o 
  -4  15   6       90.58      107.46     21.18 o 
  -3  15   6      596.62      595.15     26.53 o 
  -2  15   6      211.79      172.37     14.96 o 
  -1  15   6     1560.84     1686.98     39.11 o 
   0  15   6     5915.74     6450.70    136.34 o 
   1  15   6      888.44      903.67     33.90 o 
   2  15   6      108.67       96.05     13.45 o 
   3  15   6        0.83       -9.67     15.82 o 
   4  15   6       69.36       55.46     20.46 o 
   5  15   6       23.43      -12.78     39.72 o 
  -5  16   6      232.50      291.73     39.16 o 
  -4  16   6      515.52      514.70     33.72 o 
  -3  16   6     1046.47      985.14     53.90 o 
  -2  16   6     2003.26     1885.25     57.03 o 
  -1  16   6     4753.43     4798.80    105.59 o 
   0  16   6      986.68     1006.02     23.58 o 
   1  16   6      502.08      468.51     15.65 o 
   2  16   6       96.92       88.17     13.10 o 
   3  16   6     1526.67     1505.12     57.02 o 
   4  16   6      336.44      284.08     25.96 o 
   5  16   6       51.83       10.06     36.15 o 
  -5  17   6      178.93      203.36     37.36 o 
  -4  17   6     1025.66     1093.90     55.48 o 
  -3  17   6     1084.40     1125.17     48.75 o 
  -2  17   6       17.04       29.99     12.62 o 
  -1  17   6     5849.94     5922.41    141.10 o 
   0  17   6     7275.54     7693.02    144.78 o 
   1  17   6     4021.34     4085.07     86.38 o 
   2  17   6     1788.34     1852.62     53.82 o 
   3  17   6       20.68       19.93     17.92 o 
   4  17   6      502.68      522.53     33.33 o 
   5  17   6       81.33       87.40     48.41 o 
  -5  18   6       98.99      147.99     37.13 o 
  -4  18   6      218.28      253.21     28.13 o 
  -3  18   6      386.19      449.92     23.77 o 
  -2  18   6       24.75       25.38     14.32 o 
  -1  18   6     1349.71     1391.63     40.66 o 
   0  18   6      330.08      340.84     12.86 o 
   1  18   6     1003.10      924.19     39.76 o 
   2  18   6     1575.88     1553.93     46.85 o 
   3  18   6     2769.59     2796.55     96.33 o 
   4  18   6      341.16      307.81     28.96 o 
   5  18   6      278.07      270.64     44.54 o 
  -5  19   6      456.83      494.44     49.27 o 
  -4  19   6      498.47      473.59     35.94 o 
  -3  19   6      265.28      244.75     20.12 o 
  -2  19   6      116.64       93.57     17.19 o 
  -1  19   6      864.34      886.13     30.35 o 
   0  19   6     1574.47     1625.08     44.46 o 
   1  19   6     4266.71     4178.92     97.49 o 
   2  19   6     4720.67     4482.04    120.27 o 
   3  19   6      136.98       87.11     20.55 o 
   4  19   6      270.41      277.72     30.58 o 
   5  19   6       42.22       64.26     42.06 o 
  -5  20   6       61.63       74.81     25.14 o 
  -4  20   6      103.73       87.79     26.63 o 
  -3  20   6      259.43      262.04     21.62 o 
  -2  20   6     3865.38     3883.78    118.41 o 
  -1  20   6     1229.22     1295.02     64.20 o 
   0  20   6       98.68       88.30     10.55 o 
   1  20   6      150.58      183.67     22.27 o 
   2  20   6      330.23      405.18     45.57 o 
   3  20   6      398.49      410.20     26.17 o 
   4  20   6     1178.94     1129.07     47.90 o 
   5  20   6      366.45      439.51     52.37 o 
  -5  21   6       14.17      -26.65     26.65 o 
  -4  21   6        0.28        6.03     26.67 o 
  -3  21   6        2.87        9.64     18.14 o 
  -2  21   6      560.18      555.67     25.95 o 
  -1  21   6       99.10      101.72     15.56 o 
   0  21   6      296.65      341.96     14.90 o 
   1  21   6       56.41       46.90     12.63 o 
   2  21   6      254.83      227.69     18.75 o 
   3  21   6       30.96       35.98     20.58 o 
   4  21   6        5.44       15.98     21.68 o 
   5  21   6        3.14      -31.73     41.93 o 
  -5  22   6       16.29      -27.05     30.17 o 
  -4  22   6      377.03      323.15     34.89 o 
  -3  22   6     3591.52     3416.40    115.41 o 
  -2  22   6     1355.66     1267.95     54.10 o 
  -1  22   6      662.21      662.70     27.30 o 
   0  22   6      599.61      553.75     24.35 o 
   1  22   6      226.93      233.09     16.77 o 
   2  22   6       49.62       59.09     17.21 o 
   3  22   6      592.75      593.09     36.59 o 
   4  22   6      489.80      487.02     31.60 o 
   5  22   6       21.76       -9.37     45.32 o 
  -5  23   6       64.33       63.54     42.35 o 
  -4  23   6        9.20        6.88     29.49 o 
  -3  23   6       66.28      106.09     21.71 o 
  -2  23   6      143.38      107.35     18.44 o 
  -1  23   6      351.20      360.74     27.96 o 
   0  23   6      717.38      819.35     73.57 o 
   1  23   6      578.31      508.79     32.54 o 
   2  23   6      948.37      959.02     35.59 o 
   3  23   6      240.41      253.50     23.26 o 
   4  23   6      197.25      197.18     27.19 o 
   5  23   6        1.83      -44.00     44.00 o 
  -5  24   6       21.87       21.96     41.68 o 
  -4  24   6      413.54      322.46     36.72 o 
  -3  24   6        1.03       -3.23     20.97 o 
  -2  24   6      296.71      280.04     21.34 o 
  -1  24   6      218.17      233.02     20.07 o 
   0  24   6      134.97      104.76     16.06 o 
   1  24   6      280.83      252.82     17.70 o 
   2  24   6       37.55       30.45     18.63 o 
   3  24   6      232.64      217.40     24.25 o 
   4  24   6      306.03      298.86     30.10 o 
   5  24   6        4.43       56.38     45.82 o 
  -5  25   6      151.66      167.55     46.19 o 
  -4  25   6       84.09      109.19     35.66 o 
  -3  25   6       35.41      -18.09     22.27 o 
  -2  25   6      427.52      433.32     25.41 o 
  -1  25   6       64.07      103.74     18.99 o 
   0  25   6       24.12       29.24     16.62 o 
   1  25   6       35.21       34.68     15.71 o 
   2  25   6      628.56      658.12     30.03 o 
   3  25   6      159.21      144.63     23.58 o 
   4  25   6       13.14       33.64     26.40 o 
  -4  26   6      201.98      222.96     27.98 o 
  -3  26   6      455.16      473.75     31.94 o 
  -2  26   6      560.03      574.92     28.94 o 
  -1  26   6       43.51       38.61     18.98 o 
   0  26   6       34.93       35.45     17.93 o 
   1  26   6      255.12      251.59     20.06 o 
   2  26   6      115.97      115.10     21.74 o 
   3  26   6      267.01      285.95     26.68 o 
   4  26   6      253.62      334.72     32.44 o 
  -4  27   6       31.44       44.54     26.92 o 
  -3  27   6      380.66      361.20     30.46 o 
  -2  27   6      384.91      349.06     25.14 o 
  -1  27   6       33.15       10.84     20.50 o 
   0  27   6      401.00      321.83     23.88 o 
   1  27   6       59.80       40.18     18.53 o 
   2  27   6       73.11       64.66     22.07 o 
   3  27   6      441.98      440.18     28.91 o 
   4  27   6       29.58        6.18     28.54 o 
  -4  28   6      782.87      765.54     45.12 o 
  -3  28   6     1052.80     1131.64     51.06 o 
  -2  28   6        0.90       -5.63     21.29 o 
  -1  28   6      386.77      395.52     47.97 o 
   0  28   6       44.67       69.78     20.90 o 
   1  28   6      386.86      477.70     27.85 o 
   2  28   6       84.84       68.97     24.51 o 
   3  28   6        1.36       -7.79     23.51 o 
   4  28   6      236.51      251.41     33.26 o 
  -4  29   6       17.29        9.69     33.30 o 
  -3  29   6       59.12       72.87     26.52 o 
  -2  29   6      306.98      344.44     26.72 o 
  -1  29   6      440.58      451.30     43.50 o 
   0  29   6       10.44       14.66     22.47 o 
   1  29   6      735.95      734.23     46.72 o 
   2  29   6      221.21      224.86     28.78 o 
   3  29   6        3.92       22.86     24.88 o 
   4  29   6       39.66       53.35     34.03 o 
  -4  30   6      277.41      261.90     39.31 o 
  -3  30   6        5.42       -3.45     25.27 o 
  -2  30   6      311.59      301.38     27.20 o 
  -1  30   6      551.46      523.15     36.78 o 
   0  30   6       41.00       39.43     23.96 o 
   1  30   6      506.60      484.42     35.03 o 
   2  30   6      765.59      810.43     42.86 o 
   3  30   6      155.65      126.71     27.65 o 
   4  30   6        4.55      -34.87     34.87 o 
  -4  31   6       34.94       39.92     36.94 o 
  -3  31   6      741.85      776.73     39.50 o 
  -2  31   6      408.58      406.93     35.96 o 
  -1  31   6      340.58      328.25     33.35 o 
   0  31   6      424.99      439.94     30.51 o 
   1  31   6       87.94       90.68     28.89 o 
   2  31   6      499.57      509.09     41.25 o 
   3  31   6      818.52      894.15     43.89 o 
   4  31   6      507.90      551.33    147.17 o 
  -3  32   6        1.61       14.78     27.73 o 
  -2  32   6       42.16       73.21     28.88 o 
  -1  32   6       12.74       21.03     42.55 o 
   0  32   6      105.87      129.82     27.78 o 
   1  32   6        0.18       -0.28     28.57 o 
   2  32   6      134.80      169.19     32.39 o 
   3  32   6       40.40       42.36     29.78 o 
  -3  33   6      296.91      245.72     31.46 o 
  -2  33   6      710.42      594.62     38.67 o 
  -1  33   6        2.72      -22.89     32.95 o 
   0  33   6     2359.50     2448.14     83.27 o 
   1  33   6      180.00      186.38     36.84 o 
   2  33   6      216.18      217.44     35.93 o 
   3  33   6      498.98      522.44     40.89 o 
  -3  34   6      116.74      105.62     36.45 o 
  -2  34   6       14.28       31.61     33.81 o 
  -1  34   6      205.51      199.35     37.81 o 
   0  34   6      142.19      220.63     30.99 o 
   1  34   6      911.56      999.21     91.48 o 
   2  34   6      447.65      445.21     47.52 o 
   3  34   6       14.88       37.08     38.73 o 
  -3  35   6       41.85       -2.12     38.09 o 
  -2  35   6      102.32      134.84     36.02 o 
  -1  35   6       91.31       65.62     36.64 o 
   0  35   6       75.64       46.23     37.40 o 
   1  35   6     1650.46     1586.76     90.07 o 
   2  35   6      146.95      108.31     40.70 o 
   3  35   6        3.14       39.16     40.36 o 
  -2  36   6      227.46      163.06     37.50 o 
  -1  36   6     1562.14     1550.14    136.87 o 
   0  36   6       18.95      -33.01     36.33 o 
   1  36   6      577.88      510.01     49.50 o 
   2  36   6      677.98      597.94     51.06 o 
  -2  37   6       97.38       68.71     37.05 o 
  -1  37   6       11.77       23.47     38.58 o 
   0  37   6        4.39      -37.26     37.26 o 
   1  37   6       40.48       29.25     41.25 o 
   2  37   6       43.02       39.45     42.33 o 
  -2  38   6      501.42      489.01     56.60 o 
  -1  38   6      376.94      333.17     43.92 o 
   0  38   6      108.32       98.06     81.86 o 
   1  38   6       91.89       86.53     43.83 o 
   2  38   6      255.23      199.82     69.58 o 
  -1  39   6      122.75      125.44     42.25 o 
   0  39   6      936.50      693.50     71.70 o 
   1  39   6      237.18      174.49     46.27 o 
   0  40   6      183.87       83.30     87.63 o 
  -5   1   7      759.81      751.88     73.24 o 
  -4   1   7     3843.80     3689.26    143.49 o 
  -3   1   7     1043.12     1000.70     47.13 o 
  -2   1   7     6019.78     6598.67    244.13 o 
  -1   1   7     4614.36     5142.16    246.41 o 
   0   1   7      287.12      320.94     14.10 o 
   1   1   7      614.15      594.05     23.27 o 
   2   1   7        2.32       22.15      8.33 o 
   3   1   7     1826.68     1651.83     58.44 o 
   4   1   7     3236.31     3182.35    136.65 o 
   5   1   7     1862.65     1980.11    151.39 o 
   6   1   7      748.75      695.53     58.79 o 
  -5   2   7      185.99      185.76     70.81 o 
  -4   2   7      371.96      402.63     31.60 o 
  -3   2   7     1501.14     1288.58     56.76 o 
  -2   2   7     2012.99     1890.14     60.95 o 
   0   2   7        5.87        4.03      4.68 o 
   1   2   7      991.41     1056.93     32.39 o 
   2   2   7     3936.88     4024.39    122.49 o 
   3   2   7     6170.95     5964.66    196.48 o 
   4   2   7     3201.16     3234.27    138.63 o 
   5   2   7       13.98       -1.70     40.67 o 
   6   2   7      523.38      536.71     79.95 o 
  -6   3   7       40.58       92.45     32.18 o 
  -5   3   7      111.10       24.60     79.33 o 
  -4   3   7       87.03       83.03     24.66 o 
  -3   3   7       87.93       80.27     18.20 o 
  -2   3   7     4026.00     4284.74    154.61 o 
   0   3   7     1727.89     2038.98     70.93 o 
   1   3   7      771.44      786.88     22.35 o 
   2   3   7      968.46      989.35     34.15 o 
   3   3   7      290.41      304.73     17.78 o 
   4   3   7     1798.80     1684.44     87.67 o 
   5   3   7      362.66      420.78     39.67 o 
   6   3   7        0.21      -31.97     37.00 o 
  -6   4   7      504.19      529.35     56.45 o 
  -5   4   7      184.54      162.10     86.82 o 
  -4   4   7      316.26      395.57     31.57 o 
  -3   4   7     2210.10     2148.55     86.19 o 
  -2   4   7     1943.54     1978.54     57.36 o 
  -1   4   7      327.28      215.42     81.06 o 
   0   4   7      406.23      456.82     17.53 o 
   1   4   7     4792.94     5425.27    145.38 o 
   2   4   7     5460.24     4954.88    133.36 o 
   3   4   7     1074.21     1005.55     39.07 o 
   4   4   7       38.93       31.84     34.78 o 
   5   4   7      589.27      493.71     44.91 o 
   6   4   7      844.56      887.61     67.96 o 
  -6   5   7       10.58       16.84    102.81 o 
  -5   5   7      673.95      683.27     56.95 o 
  -4   5   7     3486.75     3524.74    137.72 o 
  -3   5   7     4126.41     3889.62    148.12 o 
  -2   5   7      172.11      200.42     10.49 o 
  -1   5   7     3791.34     4597.66    675.40 o 
   0   5   7     1830.47     2027.12     69.47 o 
   1   5   7     3973.36     4407.38    258.31 o 
   2   5   7      506.48      520.20     20.35 o 
   3   5   7      456.45      434.49     21.69 o 
   4   5   7      687.93      722.48     46.86 o 
   5   5   7      894.03      975.49     61.64 o 
   6   5   7      742.15      782.50     63.91 o 
  -6   6   7        5.56       25.52     27.80 o 
  -5   6   7       35.79       58.62     27.40 o 
  -4   6   7       28.12       30.42     16.00 o 
  -3   6   7       84.38       77.73      9.86 o 
  -2   6   7      235.75      229.40     16.46 o 
  -1   6   7      596.99      541.72     24.56 o 
   0   6   7       62.24       84.37      8.80 o 
   1   6   7     1929.62     1916.41    117.81 o 
   2   6   7     9472.48     9827.56    274.36 o 
   3   6   7     1992.57     1976.31     69.43 o 
   4   6   7     1302.60     1051.84     64.15 o 
   5   6   7      967.06      886.86     58.60 o 
   6   6   7      174.73      184.93     45.63 o 
  -6   7   7      141.75      132.61     25.82 o 
  -5   7   7      487.83      493.56     33.81 o 
  -4   7   7     3387.43     3247.18    132.26 o 
  -3   7   7     5243.61     5022.06    153.44 o 
  -2   7   7     2264.60     2284.39     60.94 o 
  -1   7   7       28.68       37.79      9.69 o 
   0   7   7      101.29      130.82     19.11 o 
   1   7   7      227.59      213.40     15.27 o 
   2   7   7      661.54      649.12     25.34 o 
   3   7   7     2534.25     2345.80     81.19 o 
   4   7   7     3377.86     3511.30    168.11 o 
   5   7   7     2647.57     2707.55    136.77 o 
   6   7   7      297.30      350.24     61.57 o 
  -6   8   7      501.38      532.32     61.23 o 
  -5   8   7      956.77      945.83     56.09 o 
  -4   8   7      579.70      551.89     31.70 o 
  -3   8   7     1430.67     1296.96     40.08 o 
  -2   8   7    10342.89    10318.77    298.42 o 
  -1   8   7    11133.39    11423.55    287.36 o 
   0   8   7     1209.56     1219.28     28.54 o 
   1   8   7       86.90      117.06      6.87 o 
   2   8   7      134.39      133.94     22.93 o 
   3   8   7        0.14       -8.97     12.20 o 
   4   8   7      362.55      325.76     32.98 o 
   5   8   7       91.73      108.51     32.03 o 
   6   8   7        0.97       63.41     40.50 o 
  -6   9   7      330.13      355.95     36.10 o 
  -5   9   7      446.79      459.80     35.81 o 
  -4   9   7        3.81      -15.22     16.34 o 
  -3   9   7     1152.25     1117.82     34.15 o 
  -2   9   7      394.13      506.97     19.20 o 
  -1   9   7     1046.10      898.25     30.41 o 
   0   9   7    10652.84    11913.07    304.76 o 
   1   9   7     6682.28     7127.32    156.07 o 
   2   9   7      121.80      127.70     14.80 o 
   3   9   7     2854.96     2732.24     91.06 o 
   4   9   7     4571.70     4480.45    212.40 o 
   5   9   7      407.83      395.51     54.89 o 
   6   9   7        4.38        8.99     38.62 o 
  -6  10   7      735.38      826.05     55.07 o 
  -5  10   7      153.57      184.00     27.67 o 
  -4  10   7        5.86      -17.46     18.91 o 
  -3  10   7     1174.49     1152.07     42.29 o 
  -2  10   7     7478.24     7383.49    193.02 o 
  -1  10   7      936.22      829.55     24.96 o 
   0  10   7      245.65      258.35      9.86 o 
   1  10   7       32.96       44.68      6.86 o 
   2  10   7      562.62      547.03     19.66 o 
   3  10   7      917.64      961.12     42.59 o 
   4  10   7       16.74       24.83     26.42 o 
   5  10   7       47.24       97.41     32.83 o 
   6  10   7      339.00      409.29     48.87 o 
  -6  11   7      141.26      153.92     33.58 o 
  -5  11   7      103.20      123.82     27.77 o 
  -4  11   7     3484.53     3432.10    162.89 o 
  -3  11   7    10241.81    10217.71    319.59 o 
  -2  11   7     4072.66     3077.53    792.90 o 
  -1  11   7     4881.61     4816.87    152.68 o 
   0  11   7     9266.45     9399.92    203.68 o 
   1  11   7     5613.82     5794.91    122.38 o 
   2  11   7        4.53        5.97      6.69 o 
   3  11   7     2899.59     2454.57     83.20 o 
   4  11   7      555.39      470.68     31.32 o 
   5  11   7        1.63       22.96     33.27 o 
   6  11   7      246.13      192.22     42.82 o 
  -6  12   7       16.13       39.73     33.34 o 
  -5  12   7       33.29        9.71     27.29 o 
  -4  12   7        9.35       10.77     12.86 o 
  -3  12   7       41.74       48.81     14.76 o 
  -2  12   7     1161.46     1123.58    157.90 o 
  -1  12   7       12.14       13.79      7.35 o 
   0  12   7      402.13      412.06     22.34 o 
   1  12   7     7920.82     8363.28    202.02 o 
   2  12   7    13736.57    12985.09    351.29 o 
   3  12   7     3888.94     3862.87    126.58 o 
   4  12   7       53.33       65.97     27.31 o 
   5  12   7      783.41      756.54     91.59 o 
  -6  13   7       23.47       37.63     34.68 o 
  -5  13   7      975.26      988.67     61.58 o 
  -4  13   7     3515.42     3496.26    124.96 o 
  -3  13   7     5895.15     5680.06    223.72 o 
  -2  13   7      554.05      470.28     54.68 o 
  -1  13   7     4408.75     5079.12    120.91 o 
   0  13   7     6277.63     6895.20    155.68 o 
   1  13   7     3141.28     3552.12    127.21 o 
   2  13   7      161.01      162.60     15.88 o 
   3  13   7        0.04       -7.32     15.17 o 
   4  13   7      237.67      247.73     23.46 o 
   5  13   7     1089.40     1162.33     74.44 o 
  -6  14   7      323.18      436.03     45.81 o 
  -5  14   7      766.88      934.66     60.63 o 
  -4  14   7      713.67      713.07     38.62 o 
  -3  14   7     1473.52     1348.45     53.43 o 
  -2  14   7     7618.05     6879.85    272.68 o 
  -1  14   7    16938.40    17482.76    388.18 o 
   0  14   7      601.41      640.76     35.12 o 
   1  14   7     5429.17     5540.82    160.36 o 
   2  14   7     4992.20     5244.90    212.97 o 
   3  14   7       82.39      117.67     17.67 o 
   4  14   7     1805.29     1603.42     66.62 o 
   5  14   7      611.09      597.15     52.59 o 
  -5  15   7        7.62       19.24     31.52 o 
  -4  15   7      431.38      471.42     30.97 o 
  -3  15   7      304.23      275.05     18.03 o 
  -2  15   7      236.50      322.58     21.32 o 
  -1  15   7      349.14      308.73     15.95 o 
   0  15   7     4447.94     4828.29     90.93 o 
   1  15   7      619.37      657.99     33.42 o 
   2  15   7     3090.10     3225.49    139.31 o 
   3  15   7     2693.58     2514.51     86.55 o 
   4  15   7     2067.00     1937.73     77.67 o 
   5  15   7      214.37      273.63     48.48 o 
  -5  16   7      379.21      402.42     42.35 o 
  -4  16   7      226.08      180.48     24.55 o 
  -3  16   7      646.06      631.80     28.45 o 
  -2  16   7    13010.16    12620.99    347.18 o 
  -1  16   7     6642.92     6378.80    139.59 o 
   0  16   7     3697.64     3761.59     71.70 o 
   1  16   7      150.57      214.17     13.32 o 
   2  16   7     1435.91     1410.37     48.24 o 
   3  16   7      128.76      190.72     27.45 o 
   4  16   7      396.02      424.64     25.35 o 
   5  16   7      413.52      443.21     49.05 o 
  -5  17   7        1.19       11.21     33.72 o 
  -4  17   7     3497.04     3599.80    147.71 o 
  -3  17   7     4668.86     4536.05    162.23 o 
  -2  17   7       13.03       23.21     12.73 o 
  -1  17   7    13451.70    13653.72    295.59 o 
   0  17   7    12081.57    12213.29    225.05 o 
   1  17   7      310.83      354.14     20.00 o 
   2  17   7        9.29       30.68     13.56 o 
   3  17   7     3378.51     3245.57    109.67 o 
   4  17   7     2845.05     2746.42     94.74 o 
   5  17   7      114.95       50.30     40.46 o 
  -5  18   7      657.96      638.10     75.94 o 
  -4  18   7      879.14      794.66     44.95 o 
  -3  18   7       28.49       77.96     14.77 o 
  -2  18   7      364.41      347.75     21.79 o 
  -1  18   7     1573.73     1580.62     52.50 o 
   0  18   7     1266.40     1266.19     44.10 o 
   1  18   7    11460.05    11573.86    240.50 o 
   2  18   7     5683.77     5539.80    146.79 o 
   3  18   7       11.02       43.43     19.41 o 
   4  18   7       20.80       67.02     20.35 o 
   5  18   7      198.09      145.07     49.04 o 
  -5  19   7      121.79      103.46     38.23 o 
  -4  19   7     2145.60     2299.25    100.02 o 
  -3  19   7     9922.04     9901.59    315.41 o 
  -2  19   7     4549.42     4351.93    123.16 o 
  -1  19   7      996.82     1028.41     53.40 o 
   0  19   7    12008.02    12142.48    232.23 o 
   1  19   7    20177.70    20290.71    454.79 o 
   2  19   7      700.96      686.36     26.73 o 
   3  19   7      754.09      727.66     33.50 o 
   4  19   7      198.62      195.72     23.59 o 
   5  19   7      121.60      182.21     45.38 o 
  -5  20   7      503.56      611.57     54.65 o 
  -4  20   7       40.11       33.45     25.95 o 
  -3  20   7     2156.97     2150.01     75.95 o 
  -2  20   7     3810.04     3759.60    107.35 o 
  -1  20   7     6502.69     6431.59    158.11 o 
   0  20   7       17.39       14.59      9.84 o 
   1  20   7     5126.99     5026.08    116.35 o 
   2  20   7     5274.70     5348.39    142.94 o 
   3  20   7      105.94      141.70     21.54 o 
   4  20   7     1112.95     1030.94     45.82 o 
   5  20   7      617.79      657.52     93.58 o 
  -5  21   7       15.56       35.61     26.38 o 
  -4  21   7     1427.79     1508.62     74.00 o 
  -3  21   7     2236.76     2217.38     78.37 o 
  -2  21   7      573.19      552.53     25.92 o 
  -1  21   7      376.27      451.62     37.74 o 
   0  21   7      197.92      210.21     12.13 o 
   1  21   7     2189.46     2292.60     65.10 o 
   2  21   7     2754.50     2785.14     78.70 o 
   3  21   7      175.62      170.04     21.09 o 
   4  21   7      232.16      299.20     27.57 o 
   5  21   7       10.29       18.98     43.13 o 
  -5  22   7     2302.18     2547.49    112.52 o 
  -4  22   7     1081.68     1013.68     56.31 o 
  -3  22   7      399.83      411.77     27.06 o 
  -2  22   7     7811.13     7853.09    217.85 o 
  -1  22   7     7620.50     7857.24    193.04 o 
   0  22   7     4178.70     4047.31    102.45 o 
   1  22   7       66.75       42.38     13.65 o 
   2  22   7     1725.90     1654.35     51.81 o 
   3  22   7      941.95      916.15     36.92 o 
   4  22   7      164.71      157.02     26.36 o 
   5  22   7      766.09      860.56     70.65 o 
  -5  23   7        2.77        6.19     41.31 o 
  -4  23   7      830.66      802.02     49.37 o 
  -3  23   7      214.23      263.30     24.73 o 
  -2  23   7       57.73       66.97     17.81 o 
  -1  23   7     2408.99     2521.65     72.27 o 
   0  23   7     8905.48     8756.22    198.90 o 
   1  23   7     1060.79     1013.47     31.78 o 
   2  23   7      237.81      247.96     30.78 o 
   3  23   7     2222.97     2149.30     68.95 o 
   4  23   7      926.55     1007.90     46.69 o 
   5  23   7        3.26      -19.20     45.24 o 
  -5  24   7      267.04      326.92     50.40 o 
  -4  24   7      759.03      772.33     49.98 o 
  -3  24   7        4.49       13.52     21.81 o 
  -2  24   7     3448.41     3421.99     95.61 o 
  -1  24   7     4855.62     4827.38    130.99 o 
   0  24   7      846.86      998.26     32.36 o 
   1  24   7      506.91      539.79     25.04 o 
   2  24   7       10.98       17.22     18.90 o 
   3  24   7      164.03      147.27     23.25 o 
   4  24   7       34.11       -5.83     25.90 o 
  -5  25   7      134.87      105.97     44.61 o 
  -4  25   7     2175.68     2295.22    104.63 o 
  -3  25   7     6104.25     6408.23    209.21 o 
  -2  25   7     1429.99     1480.81     69.75 o 
  -1  25   7      566.94      622.61     28.10 o 
   0  25   7     4079.04     4300.21    110.49 o 
   1  25   7     5084.69     5010.21    128.16 o 
   2  25   7      143.65      181.77     21.77 o 
   3  25   7     1112.93     1136.57     44.38 o 
   4  25   7      479.48      476.71     35.90 o 
  -4  26   7       30.65       53.95     33.35 o 
  -3  26   7      736.42      628.48     35.92 o 
  -2  26   7      820.64      868.74     35.33 o 
  -1  26   7      123.72      151.02     34.45 o 
   0  26   7      603.37      698.38     31.17 o 
   1  26   7     1961.04     1986.77     57.49 o 
   2  26   7     1565.50     1654.01     73.83 o 
   3  26   7       20.70       48.58     22.66 o 
   4  26   7       34.73      -10.08     27.82 o 
  -4  27   7     1017.77     1249.49     58.67 o 
  -3  27   7     1884.74     2121.13     79.85 o 
  -2  27   7     1547.00     1625.37     54.00 o 
  -1  27   7       99.78       76.03     22.46 o 
   0  27   7     1478.48     1449.29     51.33 o 
   1  27   7     2026.06     1995.89     58.45 o 
   2  27   7      969.36      967.66     41.06 o 
   3  27   7        5.89       12.95     23.78 o 
   4  27   7        1.81       17.18     29.13 o 
  -4  28   7       10.05       -8.92     27.22 o 
  -3  28   7     1057.95     1165.73     52.16 o 
  -2  28   7     2103.45     2167.26    116.33 o 
  -1  28   7     2995.34     3190.24    225.11 o 
   0  28   7      122.04       65.92     20.91 o 
   1  28   7     1874.00     2009.70     66.32 o 
   2  28   7     2441.15     2473.47     79.88 o 
   3  28   7      722.65      732.58     43.97 o 
   4  28   7      281.99      253.03     37.68 o 
  -4  29   7      155.62      191.02     36.02 o 
  -3  29   7      148.26       87.80     27.66 o 
  -2  29   7      573.26      577.66     30.94 o 
  -1  29   7      266.12      344.87     29.14 o 
   0  29   7       66.40       51.63     24.21 o 
   1  29   7      755.74      773.05     40.04 o 
   2  29   7     1385.23     1478.20     54.73 o 
   3  29   7      431.31      372.30     30.13 o 
   4  29   7        2.50       -4.39     34.55 o 
  -4  30   7      676.99      651.00     49.26 o 
  -3  30   7        4.37       11.06     26.71 o 
  -2  30   7     2506.82     2687.13    119.07 o 
  -1  30   7     3749.41     3649.07    248.75 o 
   0  30   7     1978.32     1992.84     69.76 o 
   1  30   7        1.51      -27.03     27.03 o 
   2  30   7      293.55      241.05     31.18 o 
   3  30   7       19.46       16.79     28.13 o 
   4  30   7      136.69      146.38     35.71 o 
  -4  31   7      397.31      497.47     46.39 o 
  -3  31   7      873.23     1026.10     80.04 o 
  -2  31   7      137.06      178.82     36.02 o 
  -1  31   7      417.31      466.08     36.76 o 
   0  31   7     1144.95     1039.40     50.65 o 
   1  31   7      184.81      174.69     30.08 o 
   2  31   7      504.74      479.20     36.91 o 
   3  31   7      533.08      555.57     37.24 o 
  -3  32   7      298.58      285.35     31.09 o 
  -2  32   7        3.21      -27.93     27.93 o 
  -1  32   7      707.62      661.96     46.26 o 
   0  32   7     2053.94     2040.01     71.82 o 
   1  32   7     2295.04     2309.18     88.15 o 
   2  32   7      622.69      624.51     40.85 o 
   3  32   7      114.93      131.93     31.30 o 
  -3  33   7      803.20      898.18     63.29 o 
  -2  33   7      894.14      956.86     59.99 o 
  -1  33   7       10.34       16.45     34.51 o 
   0  33   7     1659.43     1606.42     96.83 o 
   1  33   7     1421.89     1422.66    105.59 o 
   2  33   7      441.32      415.82     44.03 o 
   3  33   7        0.74      -33.23     33.23 o 
  -3  34   7      167.45      134.78     36.89 o 
  -2  34   7      264.94      258.12     36.86 o 
  -1  34   7      233.75      213.78     67.98 o 
   0  34   7       30.05       65.60     33.32 o 
   1  34   7       74.73       63.30     38.96 o 
   2  34   7       48.25       18.00     38.29 o 
   3  34   7        1.11       13.75     38.88 o 
  -3  35   7      113.93       56.85     39.15 o 
  -2  35   7      679.30      697.49     46.81 o 
  -1  35   7      971.14      991.86     59.19 o 
   0  35   7        1.43      -16.44     33.07 o 
   1  35   7      854.20      800.47     65.84 o 
   2  35   7      391.43      366.14     45.15 o 
   3  35   7       28.08       41.85     52.71 o 
  -2  36   7      693.86      731.03     79.89 o 
  -1  36   7      516.09      508.78     93.36 o 
   0  36   7      266.16      286.27     41.69 o 
   1  36   7        7.11       16.87     42.28 o 
   2  36   7      111.22      123.29     42.55 o 
  -2  37   7      106.89       51.94     37.00 o 
  -1  37   7       37.05       61.87     39.03 o 
   0  37   7      400.12      319.54     42.81 o 
   1  37   7       16.49       11.72     40.93 o 
   2  37   7      239.62      205.92     44.74 o 
  -2  38   7       37.83       33.83     45.95 o 
  -1  38   7      365.42      283.04     43.75 o 
   0  38   7      673.06      593.51     68.41 o 
   1  38   7      193.98      137.59     44.70 o 
  -1  39   7        1.72      -40.94     40.94 o 
   0  39   7       70.75       89.30     55.55 o 
   1  39   7       15.06      -23.60     43.00 o 
   0  40   7      153.05       31.71     87.63 o 
  -5   0   8     2468.81     1557.03    191.55 o 
  -4   0   8     2845.38     2818.56    153.25 o 
  -3   0   8      764.87      854.58     61.18 o 
  -2   0   8     5365.96     5447.13    386.00 o 
  -1   0   8      694.07      577.71     66.51 o 
   0   0   8        8.94        4.65      4.77 o 
   1   0   8      179.31      120.93     12.74 o 
   2   0   8      371.79      434.91     24.44 o 
   3   0   8    11912.17    11034.10    509.70 o 
   4   0   8     8791.77     8389.57    486.97 o 
   5   0   8     1709.06     1637.66    143.43 o 
   6   0   8      230.64      276.93     63.48 o 
  -5   1   8      118.28      111.13     52.11 o 
  -4   1   8      447.72      434.04     30.90 o 
  -3   1   8      637.35      623.50     51.85 o 
  -2   1   8      246.95      213.98     18.90 o 
  -1   1   8      304.37      251.16     27.82 o 
   0   1   8        5.47        1.24      3.64 o 
   1   1   8      144.63      165.52     18.51 o 
   2   1   8     1741.71     2022.03     60.86 o 
   3   1   8     1750.87     1723.06     61.59 o 
   4   1   8      111.01      122.41     23.76 o 
   5   1   8      109.07      131.42     32.99 o 
   6   1   8      136.54      126.29     54.28 o 
  -5   2   8      652.81      632.33     87.11 o 
  -4   2   8     1609.41     1506.38     63.20 o 
  -3   2   8        8.98       14.01     16.55 o 
  -2   2   8       55.04       36.31     14.48 o 
  -1   2   8     2301.27     2233.49    198.88 o 
   0   2   8       53.10       66.09      6.57 o 
   1   2   8     6382.83     7750.25    248.37 o 
   2   2   8      393.91      464.81     30.79 o 
   3   2   8      346.53      366.02     20.84 o 
   4   2   8     3496.39     3202.80    137.80 o 
   5   2   8      731.15      774.97     58.30 o 
   6   2   8       41.78       42.11     38.65 o 
  -5   3   8        1.62       70.12     61.35 o 
  -4   3   8     1523.25     1436.38     64.67 o 
  -3   3   8     5118.71     4662.93    175.83 o 
  -2   3   8    16206.22    17115.60    486.53 o 
  -1   3   8     2735.70     2971.05    174.58 o 
   0   3   8        0.39       -1.93      1.93 o 
   1   3   8     7793.00     8590.33    222.92 o 
   2   3   8     9272.90     9303.83    265.75 o 
   3   3   8     7073.16     6721.56    221.35 o 
   4   3   8      759.53      777.73     59.48 o 
   5   3   8      985.30      951.88     60.95 o 
   6   3   8     1150.89     1168.06     81.96 o 
  -6   4   8      128.25      175.38     38.52 o 
  -5   4   8       30.28        9.66     62.71 o 
  -4   4   8      116.25      155.92     26.05 o 
  -3   4   8      447.66      528.01     39.33 o 
  -2   4   8     1338.33     1513.73     52.90 o 
  -1   4   8     3095.87     3226.18    188.37 o 
   0   4   8     2165.75     2335.22     95.45 o 
   1   4   8     9454.84    11402.18    246.43 o 
   2   4   8      549.64      459.51     19.64 o 
   3   4   8     5544.95     5384.45    178.37 o 
   4   4   8     1824.11     1811.40     93.58 o 
   5   4   8        2.72        0.74     28.74 o 
   6   4   8        1.51      -20.31     49.55 o 
  -6   5   8     1074.94     1143.85    277.50 o 
  -5   5   8      329.30      340.36     32.28 o 
  -4   5   8      548.61      617.66     41.10 o 
  -3   5   8     9314.70     9296.39    340.48 o 
  -2   5   8     3898.99     3851.50     96.06 o 
  -1   5   8      227.15      258.15     13.89 o 
   0   5   8     1453.40     1479.91     43.97 o 
   1   5   8     1770.72     2066.05     44.71 o 
   2   5   8      378.22      359.46     14.85 o 
   3   5   8      491.90      484.55     24.04 o 
   4   5   8      101.54      106.19     29.44 o 
   5   5   8        6.09       -6.13     30.44 o 
   6   5   8      244.15      219.54     43.40 o 
  -6   6   8      898.47     1039.51    210.94 o 
  -5   6   8     2143.25     2226.03    113.87 o 
  -4   6   8     1465.09     1536.62     69.87 o 
  -3   6   8        8.36        6.80      8.16 o 
  -2   6   8     2805.25     2820.42     90.13 o 
  -1   6   8     1195.09     1187.79    154.17 o 
   0   6   8      404.34      475.57     29.96 o 
   1   6   8     3046.08     3197.02     69.89 o 
   2   6   8      169.87      200.06     11.66 o 
   3   6   8     8321.00     8045.62    264.61 o 
   4   6   8     9514.86     8978.51    413.00 o 
   5   6   8     1601.83     1623.89     90.93 o 
   6   6   8        0.68       31.54     39.18 o 
  -6   7   8       65.18       75.46     25.49 o 
  -5   7   8      415.66      466.72     46.97 o 
  -4   7   8      608.15      605.00     35.82 o 
  -3   7   8       73.41       42.72      9.78 o 
  -2   7   8     3638.13     3325.64     91.75 o 
  -1   7   8     1804.80     1607.61     54.23 o 
   0   7   8      647.61      634.08     22.60 o 
   1   7   8     7057.25     7726.26    168.47 o 
   2   7   8     4670.66     4469.78    127.02 o 
   3   7   8      252.63      192.47     17.83 o 
   4   7   8     1284.75     1117.28     67.90 o 
   5   7   8      407.57      406.31     65.73 o 
   6   7   8      115.80      129.64     42.95 o 
  -6   8   8      437.81      520.41     95.21 o 
  -5   8   8     3521.57     3747.74    150.05 o 
  -4   8   8     5630.04     5472.95    191.93 o 
  -3   8   8      653.78      575.98     26.54 o 
  -2   8   8     1151.38     1253.32     40.90 o 
  -1   8   8      885.18      920.50     27.11 o 
   0   8   8     2485.66     2899.46     63.66 o 
   1   8   8     2895.53     3383.94     75.32 o 
   2   8   8       17.13       -6.95      6.95 o 
   3   8   8      271.58      214.13     17.19 o 
   4   8   8     2935.63     2651.50    131.62 o 
   5   8   8     1408.38     1278.95     81.00 o 
   6   8   8       90.76       91.81     43.18 o 
  -6   9   8      112.21      143.53     28.99 o 
  -5   9   8       76.25       88.51     23.55 o 
  -4   9   8      904.78      935.44     42.41 o 
  -3   9   8      154.97      154.59     11.91 o 
  -2   9   8      174.03      169.80      9.27 o 
  -1   9   8        3.83        6.22      6.68 o 
   0   9   8      269.81      261.20     10.19 o 
   1   9   8     4215.30     4051.58     89.67 o 
   2   9   8     9448.22     9503.38    246.52 o 
   3   9   8     5048.20     4789.24    154.78 o 
   4   9   8      128.32      121.90     20.52 o 
   5   9   8     2028.97     2114.30    112.76 o 
   6   9   8     1346.14     1521.78     93.34 o 
  -6  10   8      224.21      215.57     32.35 o 
  -5  10   8       15.53      -11.79     29.33 o 
  -4  10   8     1036.94      925.45     47.60 o 
  -3  10   8     1834.56     1755.98     59.42 o 
  -2  10   8       16.06        5.13      5.17 o 
  -1  10   8    11487.67    11495.41    277.32 o 
   0  10   8     4890.64     4870.02     98.07 o 
   1  10   8       35.99       51.98     10.85 o 
   2  10   8     1061.28     1003.29     31.09 o 
   3  10   8     4040.65     3875.64    127.10 o 
   4  10   8      407.48      434.97     30.96 o 
   5  10   8        4.99       33.10     42.42 o 
   6  10   8      200.05      224.29     44.53 o 
  -6  11   8      343.22      399.40     80.83 o 
  -5  11   8      418.68      421.70     36.71 o 
  -4  11   8      145.71      183.36     25.21 o 
  -3  11   8     4882.52     4770.62    151.92 o 
  -2  11   8     2301.28     2379.04    148.04 o 
  -1  11   8      102.73      104.45      9.08 o 
   0  11   8       18.25       15.29      6.36 o 
   1  11   8      279.66      317.11     11.22 o 
   2  11   8     3065.95     3048.05     85.88 o 
   3  11   8      533.41      515.84     26.20 o 
   4  11   8      111.11      121.50     23.09 o 
   5  11   8       10.00      -10.35     33.30 o 
   6  11   8      447.84      496.20    151.34 o 
  -6  12   8      508.03      541.73     44.23 o 
  -5  12   8     1085.04     1118.08     67.63 o 
  -4  12   8       77.46      104.87     23.97 o 
  -3  12   8      583.46      505.49     24.34 o 
  -2  12   8      544.50      487.89     31.67 o 
  -1  12   8      501.76      471.22     38.04 o 
   0  12   8     6482.09     6950.00    141.93 o 
   1  12   8     1891.23     2013.23     44.87 o 
   2  12   8     6505.48     6516.32    178.38 o 
   3  12   8    10175.23     9849.67    314.09 o 
   4  12   8     7041.20     6837.28    273.70 o 
   5  12   8      157.07      159.19     37.60 o 
  -6  13   8      445.34      448.34     43.16 o 
  -5  13   8      393.25      360.86     37.81 o 
  -4  13   8       72.20       48.60     17.10 o 
  -3  13   8     1794.48     1620.03     70.36 o 
  -2  13   8    15256.90    12933.97   1220.08 o 
  -1  13   8     8044.81     9198.36    332.47 o 
   0  13   8      985.26      853.14     30.44 o 
   1  13   8     9333.43     9637.47    201.75 o 
   2  13   8     3394.62     3274.33     88.50 o 
   3  13   8      463.08      382.47     23.72 o 
   4  13   8     1011.63      981.22     61.07 o 
   5  13   8      357.39      358.54     44.50 o 
  -6  14   8      202.53      237.71     64.59 o 
  -5  14   8     1070.75     1123.20     70.16 o 
  -4  14   8     1147.84     1155.32     48.87 o 
  -3  14   8      237.34      222.10     16.89 o 
  -2  14   8      157.41      139.31     17.19 o 
  -1  14   8     1558.56     1719.02     76.16 o 
   0  14   8       36.76       26.85      7.41 o 
   1  14   8        0.22       12.04      8.30 o 
   2  14   8       38.42       22.62     11.89 o 
   3  14   8     5890.50     5779.85    187.05 o 
   4  14   8     2589.74     2653.36     91.12 o 
   5  14   8      575.10      552.49     51.87 o 
  -5  15   8      333.78      288.79     38.10 o 
  -4  15   8      244.63      306.26     26.08 o 
  -3  15   8      356.14      332.37     21.70 o 
  -2  15   8     4222.35     4036.29    131.54 o 
  -1  15   8      289.08      287.12     14.84 o 
   0  15   8     4910.58     5042.21     94.82 o 
   1  15   8     8002.67     8019.27    168.57 o 
   2  15   8     7629.19     7530.41    196.69 o 
   3  15   8     1441.96     1384.10     53.65 o 
   4  15   8     1107.30     1140.59     46.84 o 
   5  15   8     1982.27     2042.09    113.59 o 
  -5  16   8      373.46      401.96     42.86 o 
  -4  16   8     3072.90     2944.96    121.96 o 
  -3  16   8     2121.57     1866.52     65.51 o 
  -2  16   8      347.84      284.25     19.41 o 
  -1  16   8     7251.54     7298.65    172.59 o 
   0  16   8     9069.16     9293.72    172.07 o 
   1  16   8      604.68      589.62     21.56 o 
   2  16   8     1646.49     1591.85     60.53 o 
   3  16   8     2587.63     2572.46     88.96 o 
   4  16   8       29.00       14.93     19.38 o 
   5  16   8       20.41        0.62     37.47 o 
  -5  17   8       38.69       53.39     34.28 o 
  -4  17   8      688.55      702.01     40.99 o 
  -3  17   8      448.09      521.60     26.31 o 
  -2  17   8      365.44      386.31     19.50 o 
  -1  17   8     1502.37     1479.76     36.76 o 
   0  17   8     1684.99     1675.68     34.10 o 
   1  17   8     6149.32     5992.64    125.44 o 
   2  17   8     7855.83     7920.29    207.35 o 
   3  17   8      379.78      434.88     27.38 o 
   4  17   8      527.81      500.31     29.42 o 
   5  17   8      927.14      950.58     70.51 o 
  -5  18   8        0.77        4.98     34.41 o 
  -4  18   8     1051.02     1016.49     53.42 o 
  -3  18   8     2015.34     1746.05     57.99 o 
  -2  18   8      466.03      520.83     23.19 o 
  -1  18   8     4696.67     4728.82    104.96 o 
   0  18   8    14786.06    14802.27    282.48 o 
   1  18   8     2463.52     2440.92     56.69 o 
   2  18   8     3140.55     3148.43     86.70 o 
   3  18   8     6272.73     6269.49    188.66 o 
   4  18   8     3817.05     3938.31    131.74 o 
   5  18   8        0.40       43.29     42.80 o 
  -5  19   8      490.62      488.27     49.11 o 
  -4  19   8      429.16      367.28     32.71 o 
  -3  19   8      145.83      152.47     17.85 o 
  -2  19   8     4651.98     4479.07    127.70 o 
  -1  19   8     1065.20     1092.66     37.13 o 
   0  19   8     2291.18     2259.62     47.03 o 
   1  19   8     1995.31     1749.70     65.25 o 
   2  19   8      254.06      252.49     18.30 o 
   3  19   8       10.81       22.40     19.53 o 
   4  19   8        6.12       54.27     22.38 o 
   5  19   8      269.26      320.57     51.18 o 
  -5  20   8      541.76      609.37     53.85 o 
  -4  20   8      607.56      601.55     41.14 o 
  -3  20   8      182.41      178.21     19.68 o 
  -2  20   8      291.29      281.46     19.64 o 
  -1  20   8     2199.89     2295.51     58.96 o 
   0  20   8      180.09      166.05     11.55 o 
   1  20   8        1.73       27.66     12.44 o 
   2  20   8     2053.07     2005.35     59.53 o 
   3  20   8     9693.01     9625.80    265.97 o 
   4  20   8     2369.48     2576.39     91.94 o 
   5  20   8       92.98      165.55     49.13 o 
  -5  21   8      845.16      867.37     50.24 o 
  -4  21   8      653.18      619.41     50.99 o 
  -3  21   8       77.55       84.65     19.30 o 
  -2  21   8     2561.37     2562.33     76.80 o 
  -1  21   8     2822.51     2940.82     76.53 o 
   0  21   8      499.39      431.14     40.88 o 
   1  21   8     8063.99     7967.32    184.38 o 
   2  21   8     4810.09     4973.38    143.65 o 
   3  21   8       96.74       90.28     20.35 o 
   4  21   8     1397.45     1438.20     59.27 o 
   5  21   8      831.41     1067.35     78.20 o 
  -5  22   8      361.85      407.67     36.13 o 
  -4  22   8     1495.01     1548.12     76.22 o 
  -3  22   8      823.17      745.36     35.80 o 
  -2  22   8     1084.59     1020.99     37.57 o 
  -1  22   8       85.82       78.22     14.35 o 
   0  22   8      551.68      587.18     27.75 o 
   1  22   8     2791.20     2668.01     68.44 o 
   2  22   8       75.51       84.59     18.08 o 
   3  22   8        3.77       19.56     20.45 o 
   4  22   8       16.40       27.63     24.83 o 
   5  22   8        5.41       81.22     48.29 o 
  -5  23   8      101.57       56.88     41.63 o 
  -4  23   8        7.61       18.33     28.89 o 
  -3  23   8      494.76      493.54     29.67 o 
  -2  23   8      136.75      131.60     18.84 o 
  -1  23   8      519.43      517.41     22.40 o 
   0  23   8     2186.22     2345.85     59.22 o 
   1  23   8     4550.48     4449.45    148.21 o 
   2  23   8     4493.94     4540.79    143.99 o 
   3  23   8       80.23       90.81     25.55 o 
   4  23   8     1336.48     1440.62     79.89 o 
   5  23   8     1740.79     2180.23    125.13 o 
  -5  24   8        0.16       -7.03     43.18 o 
  -4  24   8      671.38      682.73     47.31 o 
  -3  24   8     1319.50     1265.07     52.37 o 
  -2  24   8      122.16      118.75     19.58 o 
  -1  24   8     2218.78     2203.14     82.42 o 
   0  24   8     7536.96     7368.60    185.16 o 
   1  24   8      354.37      346.44     20.96 o 
   2  24   8      654.20      639.90     50.02 o 
   3  24   8     2740.25     2756.46    144.85 o 
   4  24   8     1551.54     1748.82     69.96 o 
  -5  25   8      296.71      326.53     82.61 o 
  -4  25   8      453.18      417.70     54.14 o 
  -3  25   8      386.07      274.12     27.07 o 
  -2  25   8       11.35       20.05     19.45 o 
  -1  25   8      480.16      497.13     25.01 o 
   0  25   8      290.58      276.36     20.93 o 
   1  25   8      620.51      697.82     28.21 o 
   2  25   8       59.06       38.11     20.25 o 
   3  25   8       44.32       47.47     22.31 o 
   4  25   8      268.61      300.99     32.67 o 
  -4  26   8        5.12      -35.22     35.22 o 
  -3  26   8      104.13      133.94     25.29 o 
  -2  26   8      163.56      151.22     21.69 o 
  -1  26   8     3697.08     3779.99    100.25 o 
   0  26   8     1107.11     1093.35     48.96 o 
   1  26   8        0.46      -14.62     17.79 o 
   2  26   8     3064.72     3188.12     90.79 o 
   3  26   8     4071.01     4141.06    151.19 o 
   4  26   8      818.38      925.48     47.96 o 
  -4  27   8      300.84      295.11     40.06 o 
  -3  27   8       48.12       60.17     25.28 o 
  -2  27   8      314.42      351.67     25.79 o 
  -1  27   8      646.86      753.11     36.73 o 
   0  27   8       48.12      140.66     21.45 o 
   1  27   8     1490.45     1334.72     97.02 o 
   2  27   8      339.87      373.84     28.51 o 
   3  27   8       91.31      111.44     24.99 o 
   4  27   8      245.88      346.91     34.77 o 
  -4  28   8      209.79      228.93     29.79 o 
  -3  28   8      663.15      604.68     37.58 o 
  -2  28   8     1644.30     1604.17     53.84 o 
  -1  28   8      995.62     1001.07     43.38 o 
   0  28   8      104.28      114.46     21.57 o 
   1  28   8     1136.57     1222.19     46.68 o 
   2  28   8      906.46      868.69     39.60 o 
   3  28   8      877.79      844.14     38.43 o 
   4  28   8      382.04      426.85     42.18 o 
  -4  29   8       36.90       35.64     31.17 o 
  -3  29   8       33.78       51.23     27.26 o 
  -2  29   8      515.90      542.57     30.89 o 
  -1  29   8      138.89      139.87     25.72 o 
   0  29   8     2238.62     2111.13     72.64 o 
   1  29   8     2795.51     2603.39    143.93 o 
   2  29   8     2276.62     2265.18    144.85 o 
   3  29   8       60.05        9.24     27.47 o 
   4  29   8      336.34      358.05     38.83 o 
  -4  30   8      180.01      160.28     35.92 o 
  -3  30   8      709.20      699.37     39.59 o 
  -2  30   8      587.62      619.45     35.63 o 
  -1  30   8        0.21        1.26     27.99 o 
   0  30   8     1539.72     1400.45     76.95 o 
   1  30   8      731.36      691.62     40.55 o 
   2  30   8        5.13       72.40     29.11 o 
   3  30   8      266.62      283.49     41.39 o 
   4  30   8      134.21      169.44     34.33 o 
  -4  31   8        4.95       -7.10     35.19 o 
  -3  31   8      105.09       52.59     26.86 o 
  -2  31   8       29.82       23.54     27.56 o 
  -1  31   8      406.74      463.42     37.18 o 
   0  31   8     1011.71      907.07     40.85 o 
   1  31   8     1588.47     1427.36     79.11 o 
   2  31   8       22.97        3.02     29.20 o 
   3  31   8       30.51       19.34     29.54 o 
  -3  32   8      197.24      147.38     29.29 o 
  -2  32   8      158.30      139.92     30.01 o 
  -1  32   8      842.97      844.02     89.68 o 
   0  32   8     1259.12     1149.82    119.48 o 
   1  32   8       11.52       10.33     29.96 o 
   2  32   8      396.58      399.77     50.23 o 
   3  32   8      614.87      684.82     86.69 o 
  -3  33   8      200.17      162.06     30.40 o 
  -2  33   8       71.51       93.05     30.12 o 
  -1  33   8      333.97      316.86     46.64 o 
   0  33   8      474.33      526.30     36.19 o 
   1  33   8       10.12       36.84     38.70 o 
   2  33   8       48.85       51.66     35.50 o 
   3  33   8      380.53      416.26     39.93 o 
  -3  34   8      142.91      168.79     34.51 o 
  -2  34   8     1087.81     1020.93     65.55 o 
  -1  34   8      578.58      536.36     83.53 o 
   0  34   8       83.57       16.36     33.06 o 
   1  34   8      336.29      342.25     52.62 o 
   2  34   8      810.97      756.73     58.42 o 
   3  34   8      340.29      316.99     85.72 o 
  -3  35   8      485.46      542.29     47.66 o 
  -2  35   8        4.86       57.23     35.08 o 
  -1  35   8       26.62        4.20     36.42 o 
   0  35   8      382.88      338.29     45.25 o 
   1  35   8       56.71        7.99     40.05 o 
   2  35   8      699.50      694.66     92.30 o 
  -2  36   8      531.35      557.27     44.62 o 
  -1  36   8      674.02      702.92     71.41 o 
   0  36   8       22.97      -30.86     37.22 o 
   1  36   8      599.74      615.19     74.59 o 
   2  36   8      192.47      186.76     43.43 o 
  -2  37   8       56.63       44.61     37.86 o 
  -1  37   8      446.53      417.79     50.67 o 
   0  37   8      425.15      310.52     50.61 o 
   1  37   8      913.84      761.45    106.75 o 
   2  37   8       26.47        5.96     41.35 o 
  -1  38   8        0.21       -4.90     39.47 o 
   0  38   8      183.41      104.91     55.83 o 
   1  38   8       53.91       16.02     54.75 o 
  -1  39   8       82.58      103.37     42.13 o 
   0  39   8      365.65      300.23     62.60 o 
   1  39   8       10.28       -3.84     44.00 o 
  -5   1   9      128.29      190.12     53.78 o 
  -4   1   9      710.04      636.83     37.44 o 
  -3   1   9    19695.13    18981.34    643.52 o 
  -2   1   9    78131.55    79668.34   2446.72 o 
  -1   1   9    23826.77    25133.48    821.90 o 
   1   1   9    40658.97    44810.95    949.53 o 
   2   1   9    33499.50    33852.25    959.30 o 
   3   1   9     4982.86     4840.49    160.43 o 
   4   1   9     1034.14      946.48     52.25 o 
   5   1   9     1259.26     1107.82     76.48 o 
   6   1   9       34.54       16.17     38.15 o 
  -5   2   9      637.43      575.11     82.48 o 
  -4   2   9     4532.60     4392.50    156.84 o 
  -3   2   9     1317.92     1380.62    100.48 o 
  -2   2   9     9019.54     9419.11    235.79 o 
  -1   2   9    37315.63    38586.17   2224.45 o 
   1   2   9    18497.84    20837.76    449.47 o 
   2   2   9     2350.37     2216.88     82.30 o 
   3   2   9    11591.50    11272.84    368.49 o 
   4   2   9     5339.26     5172.36    215.93 o 
   5   2   9       43.78        7.39     31.26 o 
   6   2   9      133.96       47.21     39.09 o 
  -5   3   9      150.56      151.71     65.42 o 
  -4   3   9       13.81       94.20     30.71 o 
  -3   3   9     1548.31     1563.42     61.87 o 
  -2   3   9     4103.87     3938.69    104.01 o 
  -1   3   9       11.18       -6.81      6.81 o 
   0   3   9     5551.18     5780.45    172.61 o 
   1   3   9      688.78      586.06     15.60 o 
   2   3   9     2081.17     2143.00     68.81 o 
   3   3   9      319.25      332.71     23.71 o 
   4   3   9      456.91      407.61     35.58 o 
   5   3   9      253.87      254.90     35.96 o 
   6   3   9       13.74        1.14     38.77 o 
  -6   4   9        4.75       36.53     33.19 o 
  -5   4   9     1002.23      910.76     71.99 o 
  -4   4   9     3362.99     3330.61    122.03 o 
  -3   4   9     2828.73     2860.82    115.89 o 
  -2   4   9     4149.94     3816.04     97.74 o 
  -1   4   9    80142.78    77032.74   3659.41 o 
   0   4   9    53734.11    56164.66   1299.38 o 
   1   4   9    12740.47    13822.73    296.11 o 
   2   4   9     7478.87     7296.16    222.36 o 
   3   4   9    25046.46    23695.30    769.44 o 
   4   4   9     4600.22     4472.68    210.87 o 
   5   4   9       16.46       14.16     30.47 o 
   6   4   9      310.61      321.95     46.51 o 
  -6   5   9      157.41      149.82     50.03 o 
  -5   5   9      211.61      270.52     38.93 o 
  -4   5   9      241.05      317.13     30.32 o 
  -3   5   9     5390.48     5167.07    146.55 o 
  -2   5   9    27107.16    27986.68    662.02 o 
  -1   5   9     4402.94     4962.66    151.30 o 
   0   5   9    34227.62    38124.84    798.94 o 
   1   5   9    23183.88    24943.68    532.90 o 
   2   5   9    14446.89    14717.71    364.23 o 
   3   5   9     1835.51     1850.01     66.42 o 
   4   5   9      787.97      720.90     39.08 o 
   5   5   9      646.57      579.27     47.77 o 
   6   5   9      269.86      281.64     50.26 o 
  -6   6   9       34.75       23.66     41.79 o 
  -5   6   9       17.88       42.53     24.62 o 
  -4   6   9     1562.28     1503.77     63.32 o 
  -3   6   9     1243.75     1372.76     43.40 o 
  -2   6   9     5103.13     5177.30    129.84 o 
  -1   6   9     9817.31    10151.06    287.66 o 
   0   6   9     1857.93     2114.19     50.78 o 
   1   6   9     1819.18     2332.67     53.52 o 
   2   6   9     2351.77     2367.60     64.96 o 
   3   6   9     6581.30     6200.97    205.21 o 
   4   6   9     4111.03     3948.75    161.17 o 
   5   6   9       51.86       66.56     32.20 o 
   6   6   9       98.78      107.43     51.80 o 
  -6   7   9      433.49      459.81    124.91 o 
  -5   7   9      275.56      317.19     33.60 o 
  -4   7   9      841.73      733.03     51.27 o 
  -3   7   9    26700.31    26052.84    676.82 o 
  -2   7   9    46951.94    46893.32   1154.87 o 
  -1   7   9     9916.01    10374.58    298.19 o 
   0   7   9     4223.02     4133.08     88.76 o 
   1   7   9    38628.71    39389.10    840.89 o 
   2   7   9    27201.88    27049.88    667.35 o 
   3   7   9     4295.03     4185.33    150.87 o 
   4   7   9      498.70      430.73     30.07 o 
   5   7   9     1472.64     1461.45    122.52 o 
   6   7   9       95.18      185.12     46.08 o 
  -6   8   9       11.82       30.48     35.05 o 
  -5   8   9       16.80       13.71     20.88 o 
  -4   8   9     1476.27     1459.52     58.96 o 
  -3   8   9      879.20      923.05     30.79 o 
  -2   8   9     2469.47     2449.38     64.61 o 
  -1   8   9     4597.24     5079.79    131.08 o 
   0   8   9    23046.96    25743.14    541.54 o 
   1   8   9     4017.21     4463.58    100.66 o 
   2   8   9      525.41      540.98     18.85 o 
   3   8   9     1285.73     1192.67     50.51 o 
   4   8   9     2007.29     1962.30     86.94 o 
   5   8   9        3.79        9.89     32.09 o 
   6   8   9       43.98      -22.34     41.13 o 
  -6   9   9       74.91       73.39     33.83 o 
  -5   9   9       30.11       41.33     30.50 o 
  -4   9   9      142.24      174.88     18.94 o 
  -3   9   9     4504.66     4345.18    130.84 o 
  -2   9   9    17172.23    17525.80    511.64 o 
  -1   9   9     1344.71     1461.85     38.47 o 
   0   9   9     5640.42     5718.11    122.68 o 
   1   9   9     6359.10     6474.91    141.97 o 
   2   9   9    10234.35    10629.95    288.37 o 
   3   9   9     1842.92     1817.55     63.83 o 
   4   9   9      438.78      430.24     31.83 o 
   5   9   9      358.72      333.03     40.48 o 
   6   9   9        5.54      -10.79    127.26 o 
  -6  10   9       20.62       -3.37     28.87 o 
  -5  10   9      589.13      573.18     34.12 o 
  -4  10   9     2531.55     2412.10     90.48 o 
  -3  10   9      603.80      573.72     29.40 o 
  -2  10   9     2669.49     2406.21    207.46 o 
  -1  10   9    41638.54    41125.49    982.37 o 
   0  10   9    21311.42    21393.23    414.07 o 
   1  10   9     7967.73     7859.93    171.43 o 
   2  10   9     1269.26     1255.43     39.29 o 
   3  10   9    16502.79    16027.90    506.94 o 
   4  10   9     4496.61     4431.25    160.90 o 
   5  10   9      152.66      198.68     36.73 o 
  -6  11   9        0.59      -13.34     29.74 o 
  -5  11   9       77.37       20.80     36.52 o 
  -4  11   9        7.07       20.53     19.87 o 
  -3  11   9      255.06      295.61     18.72 o 
  -2  11   9      345.14      423.57     32.79 o 
  -1  11   9      419.26      505.76     23.59 o 
   0  11   9     2403.14     2491.29     50.48 o 
   1  11   9     2359.64     2316.39     52.92 o 
   2  11   9     1560.12     1644.97     49.48 o 
   3  11   9      184.91      198.41     19.04 o 
   4  11   9        0.99        2.67     17.62 o 
   5  11   9        1.97      -28.78     34.37 o 
  -6  12   9       17.14       -2.21     37.08 o 
  -5  12   9      187.71      205.76     31.57 o 
  -4  12   9     1129.53     1096.63     63.60 o 
  -3  12   9      769.21      824.36     34.45 o 
  -2  12   9     4619.70     4042.16    371.26 o 
  -1  12   9    12598.39    13028.46    282.89 o 
   0  12   9    15807.69    16377.88    331.54 o 
   1  12   9     1212.17     1107.88     27.26 o 
   2  12   9     1211.87     1187.64     38.41 o 
   3  12   9     2153.03     2107.41     73.76 o 
   4  12   9     1530.56     1498.11     62.79 o 
   5  12   9       23.21       -2.79     35.07 o 
  -6  13   9       12.54        2.28     32.82 o 
  -5  13   9        6.26       -0.88     29.46 o 
  -4  13   9      177.78      177.22     19.86 o 
  -3  13   9     9454.36     9294.87    321.46 o 
  -2  13   9    18730.58    19094.18   1095.58 o 
  -1  13   9     5884.23     6395.64    133.67 o 
   0  13   9     3524.41     3477.72     72.79 o 
   1  13   9    13015.37    13118.71    272.05 o 
   2  13   9     9667.89     9685.58    251.55 o 
   3  13   9     3610.44     3420.19    114.33 o 
   4  13   9       84.80      110.36     21.25 o 
   5  13   9      371.14      326.52     44.01 o 
  -6  14   9       51.55        2.01     88.74 o 
  -5  14   9        3.14       -1.71     30.57 o 
  -4  14   9       42.55       39.50     16.44 o 
  -3  14   9       82.56       91.57     19.33 o 
  -2  14   9       48.61       42.51     11.44 o 
  -1  14   9       14.75       37.35      9.47 o 
   0  14   9      628.89      689.96     28.84 o 
   1  14   9      666.54      635.44     18.38 o 
   2  14   9      376.76      354.07     17.92 o 
   3  14   9      326.71      353.16     23.90 o 
   4  14   9       17.68        2.79     18.74 o 
   5  14   9       11.02       35.88     38.24 o 
  -5  15   9       18.06       14.77     31.43 o 
  -4  15   9      431.12      394.80     25.48 o 
  -3  15   9     2030.79     2002.46     75.08 o 
  -2  15   9     4881.20     4996.06    160.95 o 
  -1  15   9      112.65      191.75     12.07 o 
   0  15   9     2950.60     2984.42     59.00 o 
   1  15   9    12043.69    12110.42    244.14 o 
   2  15   9     5890.49     5597.25    147.40 o 
   3  15   9      631.08      630.08     32.67 o 
   4  15   9      452.00      445.17     27.82 o 
   5  15   9      664.01      738.24     60.63 o 
  -5  16   9      131.18      135.26     35.62 o 
  -4  16   9      911.90      944.41     43.59 o 
  -3  16   9      102.95       86.93     17.24 o 
  -2  16   9     1845.32     1859.98     65.41 o 
  -1  16   9     5868.23     5818.87    182.54 o 
   0  16   9    10735.09    10962.32    203.89 o 
   1  16   9     8114.32     8026.59    170.22 o 
   2  16   9     1761.78     1747.06     51.79 o 
   3  16   9     1177.14     1196.46     48.38 o 
   4  16   9      931.53      918.49     41.66 o 
   5  16   9       44.41       17.81     40.50 o 
  -5  17   9        3.29      -24.57     33.62 o 
  -4  17   9      384.50      343.78     31.28 o 
  -3  17   9      195.26      161.83     18.05 o 
  -2  17   9      362.24      334.83     20.35 o 
  -1  17   9      672.97      668.10     20.30 o 
   0  17   9      134.39      142.78     10.27 o 
   1  17   9      897.06      901.77     24.50 o 
   2  17   9        1.31       21.29     14.16 o 
   3  17   9       45.74      -16.74     18.43 o 
   4  17   9        8.78        3.37     21.30 o 
   5  17   9       25.64       18.43     41.61 o 
  -5  18   9       10.82      -27.24     35.23 o 
  -4  18   9       32.36       37.88     24.77 o 
  -3  18   9      463.21      468.64     26.08 o 
  -2  18   9      877.13      872.71     32.31 o 
  -1  18   9     8745.08     8635.74    188.29 o 
   0  18   9     9295.13     9519.27    227.43 o 
   1  18   9      978.31     1014.04     31.31 o 
   2  18   9     1687.49     1657.63     50.50 o 
   3  18   9      359.80      402.26     25.65 o 
   4  18   9      141.74      131.50     23.88 o 
   5  18   9       98.65       66.60     58.21 o 
  -5  19   9       12.46       73.92     37.23 o 
  -4  19   9      198.20      200.08     28.71 o 
  -3  19   9      410.63      414.73     22.14 o 
  -2  19   9     1084.96     1174.87     45.91 o 
  -1  19   9      213.96      212.37     25.48 o 
   0  19   9     3108.64     3088.38     64.77 o 
   1  19   9      538.07      556.23     42.81 o 
   2  19   9     1295.33     1367.80     45.15 o 
   3  19   9      484.65      480.19     26.27 o 
   4  19   9        9.97       -2.40     22.82 o 
   5  19   9        1.32      -17.90     61.28 o 
  -5  20   9       19.58       56.64     38.40 o 
  -4  20   9      112.42       74.99     27.77 o 
  -3  20   9      229.41      210.68     20.45 o 
  -2  20   9      481.03      444.61     25.10 o 
  -1  20   9      410.41      400.93     30.33 o 
   0  20   9      497.12      508.73     32.70 o 
   1  20   9     1477.14     1462.94     39.30 o 
   2  20   9      405.62      388.01     22.46 o 
   3  20   9      162.93      169.03     21.17 o 
   4  20   9      376.47      356.14     30.17 o 
   5  20   9      148.10      173.72     48.60 o 
  -5  21   9      285.39      338.55     30.56 o 
  -4  21   9      432.57      386.83     35.41 o 
  -3  21   9      415.98      515.83     28.75 o 
  -2  21   9      498.19      552.43     31.13 o 
  -1  21   9       24.06       54.59     15.13 o 
   0  21   9       66.82       75.92     12.61 o 
   1  21   9     2941.93     2768.44    103.57 o 
   2  21   9     1309.19     1271.60     58.04 o 
   3  21   9      992.85     1010.49     39.48 o 
   4  21   9       51.91       71.26     30.59 o 
   5  21   9        1.10       49.87     46.94 o 
  -5  22   9      242.89      236.78     32.67 o 
  -4  22   9      161.31      170.58     31.90 o 
  -3  22   9       83.71      103.09     20.56 o 
  -2  22   9       22.26       32.94     18.15 o 
  -1  22   9       44.42       55.11     15.86 o 
   0  22   9     1638.11     1647.64     64.67 o 
   1  22   9      432.74      436.84     35.64 o 
   2  22   9       31.85       36.90     18.33 o 
   3  22   9        9.88       16.81     20.86 o 
   4  22   9       73.75       66.75     26.27 o 
   5  22   9        5.31       29.84     46.93 o 
  -5  23   9       51.56       36.64     41.63 o 
  -4  23   9      100.97       66.17     30.30 o 
  -3  23   9        6.99        1.49     20.33 o 
  -2  23   9       23.58       10.30     18.80 o 
  -1  23   9        2.37       12.95     16.04 o 
   0  23   9       39.74       13.42     14.94 o 
   1  23   9      617.13      568.61     23.52 o 
   2  23   9      130.32       94.68     19.90 o 
   3  23   9      388.71      353.76     25.34 o 
   4  23   9      152.77      111.81     28.15 o 
  -5  24   9        0.85      -39.18     59.53 o 
  -4  24   9        3.96       55.69     33.80 o 
  -3  24   9        9.42        4.65     21.81 o 
  -2  24   9      635.48      612.72     28.50 o 
  -1  24   9     1058.56     1057.97     64.91 o 
   0  24   9       99.29       66.83     20.49 o 
   1  24   9      317.77      359.66     21.56 o 
   2  24   9      750.19      803.29     33.76 o 
   3  24   9      268.37      316.00     25.39 o 
   4  24   9       47.34       52.88     28.17 o 
  -4  25   9       59.03       47.70     38.33 o 
  -3  25   9      128.33      106.72     24.16 o 
  -2  25   9        5.92       17.76     19.35 o 
  -1  25   9       21.08       -0.68     20.18 o 
   0  25   9      180.19      143.34     19.43 o 
   1  25   9       33.30       52.68     17.99 o 
   2  25   9     1515.93     1574.45     52.02 o 
   3  25   9       46.62       63.80     23.11 o 
   4  25   9       51.48       50.98     29.23 o 
  -4  26   9        9.93      -25.73     32.07 o 
  -3  26   9      310.51      248.15     31.24 o 
  -2  26   9      104.34      105.50     21.40 o 
  -1  26   9      103.51       77.86     19.60 o 
   0  26   9       33.84       62.46     20.26 o 
   1  26   9       98.25       95.23     20.29 o 
   2  26   9      189.12      163.62     24.65 o 
   3  26   9       26.84       17.44     23.44 o 
   4  26   9       67.14       76.23     30.30 o 
  -4  27   9        9.23      -30.75     33.39 o 
  -3  27   9        9.30       -6.25     24.99 o 
  -2  27   9        7.39        0.94     21.09 o 
  -1  27   9       23.15       66.01     23.83 o 
   0  27   9        2.77        2.71     20.25 o 
   1  27   9       50.50       94.76     20.97 o 
   2  27   9       10.53        8.80     23.97 o 
   3  27   9     1267.89     1237.86     46.72 o 
   4  27   9      353.29      357.68     40.25 o 
  -4  28   9       36.94       26.68     42.25 o 
  -3  28   9       15.23      -19.10     26.18 o 
  -2  28   9        5.96      -19.09     21.56 o 
  -1  28   9      131.56      140.54     25.63 o 
   0  28   9      363.77      291.28     27.58 o 
   1  28   9      459.10      461.97     28.82 o 
   2  28   9        5.82      -25.81     25.81 o 
   3  28   9      154.10      136.18     26.43 o 
   4  28   9      141.68      252.79     35.93 o 
  -4  29   9       93.03      138.23     30.85 o 
  -3  29   9        7.32      -20.69     27.09 o 
  -2  29   9      359.17      406.07     30.73 o 
  -1  29   9      835.49      893.10     41.87 o 
   0  29   9       13.04       46.46     23.11 o 
   1  29   9      574.02      548.05     30.94 o 
   2  29   9        9.57       -7.99     27.41 o 
   3  29   9      362.21      373.97     32.81 o 
   4  29   9      492.73      532.42     39.49 o 
  -4  30   9       57.85       -3.05     36.09 o 
  -3  30   9       27.88       33.45     27.88 o 
  -2  30   9      275.27      285.35     26.25 o 
  -1  30   9      216.84      250.39     31.85 o 
   0  30   9        0.25       12.21     23.65 o 
   1  30   9       53.70       46.40     28.00 o 
   2  30   9     1044.57     1067.45     50.13 o 
   3  30   9       92.78       39.94     29.04 o 
   4  30   9        3.43      -67.71    112.15 o 
  -4  31   9       10.66        4.60     45.94 o 
  -3  31   9       67.12       84.60     28.69 o 
  -2  31   9      474.96      409.26     34.07 o 
  -1  31   9       58.53       26.63     29.39 o 
   0  31   9       24.20      -14.31     26.24 o 
   1  31   9      557.47      566.70     44.31 o 
   2  31   9      756.29      828.07     56.14 o 
   3  31   9        3.52      -32.11     32.11 o 
  -3  32   9      337.50      348.18     31.97 o 
  -2  32   9        0.75       -7.80     28.82 o 
  -1  32   9      176.48      164.51     43.16 o 
   0  32   9      911.40      954.10     46.01 o 
   1  32   9       40.43       56.91     32.82 o 
   2  32   9      946.38      963.60     53.68 o 
   3  32   9      379.50      362.55     38.04 o 
  -3  33   9       64.98      110.28     31.55 o 
  -2  33   9       13.39      -24.69     29.44 o 
  -1  33   9        4.20      -12.83     34.49 o 
   0  33   9       17.62      -10.13     32.48 o 
   1  33   9      101.12      184.67     41.36 o 
   2  33   9      186.87      143.73     37.44 o 
   3  33   9      368.41      383.88     39.76 o 
  -3  34   9       50.70       69.46     32.65 o 
  -2  34   9        0.74      -10.79     33.29 o 
  -1  34   9      545.17      609.95     62.01 o 
   0  34   9      269.89      133.88     35.30 o 
   1  34   9      155.56       28.11     40.48 o 
   2  34   9      116.17       99.47     39.57 o 
   3  34   9      796.20      809.66     54.42 o 
  -3  35   9      573.27      502.36     64.32 o 
  -2  35   9      816.22      842.89     50.14 o 
  -1  35   9      527.94      578.37     47.07 o 
   0  35   9       91.87      127.04     35.59 o 
   1  35   9      732.04      747.14     55.88 o 
   2  35   9      208.78      168.51     45.79 o 
  -2  36   9       14.98      -12.17     35.58 o 
  -1  36   9      391.48      397.40     44.34 o 
   0  36   9      247.92      217.35     50.86 o 
   1  36   9        4.76      -35.09     40.66 o 
   2  36   9       36.75      -22.56     40.59 o 
  -2  37   9      122.63       82.62     42.77 o 
  -1  37   9        7.94       39.17     38.97 o 
   0  37   9       86.37      113.69     59.70 o 
   1  37   9     1097.75     1095.20    128.94 o 
   2  37   9      164.13      165.35     44.09 o 
  -1  38   9      262.36      276.75     44.76 o 
   0  38   9      771.70      672.77     92.28 o 
   1  38   9       17.78      -33.02     42.35 o 
  -1  39   9      176.08      179.46     47.79 o 
   0  39   9       72.26      116.63     58.89 o 
  -5   0  10     2522.50     2482.54    322.53 o 
  -4   0  10     1272.40     1218.04     78.33 o 
  -3   0  10       68.94       59.09     25.85 o 
  -2   0  10     2037.48     2104.53     84.51 o 
  -1   0  10      352.12      374.89     27.40 o 
   0   0  10      114.93      114.14     10.80 o 
   1   0  10      133.82      144.38     10.93 o 
   2   0  10     2306.21     2471.94    129.77 o 
   3   0  10      959.89      943.81     55.64 o 
   4   0  10     4178.30     4310.99    204.75 o 
   5   0  10      672.56      784.48     85.71 o 
   6   0  10      124.13      220.36     64.02 o 
  -5   1  10        7.57       76.38     51.53 o 
  -4   1  10      664.52      687.94     38.84 o 
  -3   1  10     5738.71     5831.21    201.03 o 
  -2   1  10    27443.14    28361.23    671.11 o 
  -1   1  10       77.63      122.83     10.01 o 
   0   1  10        2.83        5.97      3.73 o 
   1   1  10       27.23       34.57      5.89 o 
   2   1  10      173.26      221.83     13.61 o 
   3   1  10      158.93      112.10     17.94 o 
   4   1  10     2118.54     1924.76     70.12 o 
   5   1  10      198.63      169.39     36.54 o 
   6   1  10       39.40       53.65     40.65 o 
  -5   2  10      619.73      590.39     58.94 o 
  -4   2  10      381.58      389.42     46.03 o 
  -3   2  10      591.31      560.43     30.70 o 
  -2   2  10      941.95      923.91     42.63 o 
  -1   2  10     1003.34      864.51    115.70 o 
   0   2  10      823.29      866.76     20.67 o 
   1   2  10      483.58      543.99     14.78 o 
   2   2  10      275.43      224.50     16.02 o 
   3   2  10     9477.96     8684.42    284.64 o 
   4   2  10     2329.82     2158.96     76.65 o 
   5   2  10      274.13      305.16     41.29 o 
   6   2  10       20.37       -4.52     39.99 o 
  -5   3  10        5.47       39.41     42.49 o 
  -4   3  10      385.01      393.91     31.00 o 
  -3   3  10    10480.74    10460.67    357.27 o 
  -2   3  10     3286.28     3287.86     79.49 o 
  -1   3  10     4355.43     4425.95    257.66 o 
   0   3  10        1.48       -1.57      4.51 o 
   1   3  10     1623.60     1886.92     40.97 o 
   2   3  10     6111.94     6190.70    173.66 o 
   3   3  10      423.14      573.35     35.94 o 
   4   3  10       18.88       23.88     18.69 o 
   5   3  10     1048.09     1042.07     66.03 o 
   6   3  10      609.75      686.17     62.75 o 
  -5   4  10      982.76      902.22     72.47 o 
  -4   4  10     1200.41     1202.84     55.15 o 
  -3   4  10     2751.50     2676.60     75.14 o 
  -2   4  10      146.42      188.76     11.64 o 
  -1   4  10     3249.82     2970.29    103.83 o 
   0   4  10      875.05      894.88     20.76 o 
   1   4  10       48.88       56.27      6.10 o 
   2   4  10     1639.41     1714.05     56.88 o 
   3   4  10       25.93        1.93     14.12 o 
   4   4  10       52.89       21.24     15.52 o 
   5   4  10      293.68      335.46     42.12 o 
   6   4  10       23.85       41.33     50.20 o 
  -6   5  10       85.40       55.68     54.69 o 
  -5   5  10      104.56      159.33     26.74 o 
  -4   5  10     1090.41     1097.15     44.33 o 
  -3   5  10       77.53       69.76     13.65 o 
  -2   5  10       40.26       50.54      7.04 o 
  -1   5  10     2357.13     2734.03     79.65 o 
   0   5  10     2815.49     3102.20     65.00 o 
   1   5  10     3901.14     3953.94     83.81 o 
   2   5  10     3164.74     2913.17     75.12 o 
   3   5  10     3249.17     2977.60    101.73 o 
   4   5  10      375.78      321.11     22.46 o 
   5   5  10     1734.55     1751.34     97.42 o 
   6   5  10      963.83     1080.31     83.34 o 
  -6   6  10      959.43     1047.67    164.71 o 
  -5   6  10     2923.48     2796.27    126.81 o 
  -4   6  10     3165.19     3029.55    107.59 o 
  -3   6  10       71.55       56.52      6.97 o 
  -2   6  10     1737.96     1684.02     44.69 o 
  -1   6  10     8154.62     8526.63    244.67 o 
   0   6  10      658.00      685.29     17.40 o 
   1   6  10     1641.24     1939.76     43.87 o 
   2   6  10     2447.86     2535.69     66.44 o 
   3   6  10     1833.79     1712.47     62.94 o 
   4   6  10     2745.65     2741.13    102.82 o 
   5   6  10      686.18      687.61     53.50 o 
   6   6  10        2.35       20.75     41.62 o 
  -6   7  10      297.99      418.21     48.93 o 
  -5   7  10      320.42      314.17     34.00 o 
  -4   7  10        0.87        5.19     13.37 o 
  -3   7  10     3038.15     2781.05     73.23 o 
  -2   7  10    12210.75    12255.88    332.84 o 
  -1   7  10       24.07       52.13     10.06 o 
   0   7  10     1114.29     1217.51     32.52 o 
   1   7  10     2823.19     3025.27     64.72 o 
   2   7  10     1145.23     1247.54     35.92 o 
   3   7  10        8.77       25.13     16.03 o 
   4   7  10      169.38      134.83     19.09 o 
   5   7  10      522.42      508.21     47.36 o 
   6   7  10        6.33      -28.82     40.70 o 
  -6   8  10      361.68      356.80     41.72 o 
  -5   8  10      489.59      519.04     32.32 o 
  -4   8  10       14.39       21.52     15.48 o 
  -3   8  10        0.14        6.17      9.71 o 
  -2   8  10       57.38      110.02      8.60 o 
  -1   8  10      679.83      760.44     25.09 o 
   0   8  10      760.66      818.03     19.71 o 
   1   8  10      250.83      322.10     20.14 o 
   2   8  10      253.50      265.36     26.97 o 
   3   8  10     9542.64     8832.71    311.82 o 
   4   8  10     5949.07     5658.69    202.60 o 
   5   8  10      495.82      582.09     65.59 o 
  -6   9  10     1053.36     1067.99    102.76 o 
  -5   9  10      142.94      168.73     37.15 o 
  -4   9  10      697.59      693.46     34.95 o 
  -3   9  10     4273.20     4093.08    123.83 o 
  -2   9  10     7546.77     7324.03    290.98 o 
  -1   9  10     5671.90     5909.94    143.95 o 
   0   9  10      750.28      812.15     21.09 o 
   1   9  10      411.35      553.39     33.04 o 
   2   9  10       65.98       90.45     20.17 o 
   3   9  10     1478.80     1509.69     55.38 o 
   4   9  10     1177.91     1154.24     51.04 o 
   5   9  10      336.79      336.37     42.04 o 
  -6  10  10        2.37      -28.31     28.31 o 
  -5  10  10      936.19     1017.18     57.87 o 
  -4  10  10     1393.96     1427.39     59.08 o 
  -3  10  10     1089.50     1053.92     38.37 o 
  -2  10  10     1005.48      859.15     94.21 o 
  -1  10  10     7954.39     7932.33    192.23 o 
   0  10  10     3831.66     3919.60     82.64 o 
   1  10  10      182.53      127.34     11.95 o 
   2  10  10     7066.42     7439.42    230.31 o 
   3  10  10     3456.75     3198.25    106.63 o 
   4  10  10       95.74       89.45     20.44 o 
   5  10  10      394.94      375.12     44.29 o 
  -6  11  10      227.81      176.76     46.54 o 
  -5  11  10       19.85       46.29     20.99 o 
  -4  11  10      545.44      552.75     31.78 o 
  -3  11  10     3070.99     3050.75    100.29 o 
  -2  11  10     3411.22     3232.90    165.03 o 
  -1  11  10      545.80      517.49     16.86 o 
   0  11  10     1561.32     1662.55     41.92 o 
   1  11  10     2246.37     2437.39     57.74 o 
   2  11  10     2297.00     2319.44     66.52 o 
   3  11  10       14.15        5.64     15.86 o 
   4  11  10      579.35      534.86     31.63 o 
   5  11  10     1419.24     1406.20     86.40 o 
  -6  12  10      409.41      477.45     74.16 o 
  -5  12  10     2521.72     2459.93    135.34 o 
  -4  12  10     5216.62     5314.45    188.51 o 
  -3  12  10     1583.84     1502.02     54.40 o 
  -2  12  10     1372.21      785.81    216.79 o 
  -1  12  10     9705.35    10028.99    208.44 o 
   0  12  10     8841.53     9097.26    172.21 o 
   1  12  10       44.91       34.40      7.71 o 
   2  12  10       17.75       24.96     11.97 o 
   3  12  10      454.22      374.49     24.21 o 
   4  12  10       23.44       19.90     20.75 o 
   5  12  10      789.43      866.15     63.41 o 
  -6  13  10      603.83      569.76    168.81 o 
  -5  13  10     1029.42     1075.76     61.62 o 
  -4  13  10       19.77       41.74     19.56 o 
  -3  13  10     2033.57     1960.08     74.58 o 
  -2  13  10     3093.92     3068.85     95.87 o 
  -1  13  10      412.17      440.07     23.01 o 
   0  13  10     3483.02     3624.23    117.97 o 
   1  13  10    13129.38    13456.94    279.09 o 
   2  13  10     2922.58     2755.95     75.79 o 
   3  13  10       22.11       21.16     17.32 o 
   4  13  10     2216.74     2133.22     85.25 o 
   5  13  10     1491.86     1641.38     97.57 o 
  -5  14  10     1639.09     1715.20     94.21 o 
  -4  14  10      609.73      556.57     33.30 o 
  -3  14  10     1627.38     1468.04     59.88 o 
  -2  14  10      271.43      288.25     16.85 o 
  -1  14  10      961.73      946.32     26.07 o 
   0  14  10      360.50      419.14     18.64 o 
   1  14  10      900.91      969.90     38.80 o 
   2  14  10       16.14       22.00     12.78 o 
   3  14  10      540.91      544.52     31.41 o 
   4  14  10     1068.65     1161.88     53.88 o 
   5  14  10      182.12      236.32     62.35 o 
  -5  15  10     1064.83     1106.15     68.59 o 
  -4  15  10      305.58      298.12     22.86 o 
  -3  15  10     7434.35     7217.46    253.40 o 
  -2  15  10    23841.02    23321.20    676.01 o 
  -1  15  10     7647.51     8006.81    182.83 o 
   0  15  10     2649.56     2629.46     59.68 o 
   1  15  10     2879.93     3033.64     63.98 o 
   2  15  10     3340.75     3345.39     91.25 o 
   3  15  10        3.61        9.32     17.59 o 
   4  15  10      867.37      887.96     40.92 o 
   5  15  10       31.76        0.26     39.43 o 
  -5  16  10      563.02      539.87     48.21 o 
  -4  16  10     1091.36     1119.01     49.23 o 
  -3  16  10      440.02      470.46     26.83 o 
  -2  16  10      762.76      659.41     30.04 o 
  -1  16  10     3907.40     3965.45     93.15 o 
   0  16  10     5961.45     6062.88    117.06 o 
   1  16  10     2934.02     2951.82     79.20 o 
   2  16  10     7459.79     7326.36    192.73 o 
   3  16  10     8051.32     7775.94    234.56 o 
   4  16  10      607.32      601.08     33.29 o 
   5  16  10        4.05       39.83     40.71 o 
  -5  17  10        9.59        6.80     34.25 o 
  -4  17  10      147.72      213.49     23.69 o 
  -3  17  10     3720.71     3760.34    135.93 o 
  -2  17  10     7374.46     7299.79    234.41 o 
  -1  17  10     2107.67     2133.97     75.92 o 
   0  17  10      159.83      173.74     12.15 o 
   1  17  10       68.96      118.22     14.79 o 
   2  17  10       31.73       39.43     14.96 o 
   3  17  10        3.41       26.62     17.58 o 
   4  17  10        1.50      -22.12     22.12 o 
   5  17  10      102.60       79.74     43.65 o 
  -5  18  10     2445.51     2420.60    127.22 o 
  -4  18  10     5648.54     5901.21    235.13 o 
  -3  18  10     1875.09     1994.40     70.31 o 
  -2  18  10      425.31      364.72     22.00 o 
  -1  18  10     5982.47     6017.77    140.29 o 
   0  18  10    10784.95    11003.45    202.87 o 
   1  18  10      168.83      178.18     19.16 o 
   2  18  10     2555.27     2542.75    109.16 o 
   3  18  10     3008.28     2871.78     85.93 o 
   4  18  10       63.08       43.31     23.84 o 
   5  18  10      802.61      807.11     71.71 o 
  -5  19  10      520.88      640.61     55.47 o 
  -4  19  10       50.92      100.77     26.51 o 
  -3  19  10      510.51      488.29     23.79 o 
  -2  19  10      444.12      521.57     24.51 o 
  -1  19  10      210.13      220.37     18.42 o 
   0  19  10     3896.43     4069.13     80.51 o 
   1  19  10     5686.51     5677.03    130.37 o 
   2  19  10      389.92      400.83     23.11 o 
   3  19  10      264.16      310.90     23.16 o 
   4  19  10     1171.13     1223.70     52.54 o 
   5  19  10     1626.67     1672.41    113.67 o 
  -5  20  10      605.04      630.79     55.97 o 
  -4  20  10     1719.30     1875.94     85.38 o 
  -3  20  10     3058.05     3045.20     95.15 o 
  -2  20  10      154.55      188.01     17.70 o 
  -1  20  10     8658.50     8601.54    204.56 o 
   0  20  10      109.08      135.33     12.42 o 
   1  20  10      917.83      895.33     27.78 o 
   2  20  10       26.33        4.83     16.74 o 
   3  20  10        2.92       10.22     20.15 o 
   4  20  10        9.40       27.37     25.29 o 
   5  20  10      129.84      149.19     48.86 o 
  -5  21  10      261.97      310.03     46.38 o 
  -4  21  10      578.46      535.36     40.27 o 
  -3  21  10     6448.41     6551.54    211.95 o 
  -2  21  10     9609.04     9973.73    258.72 o 
  -1  21  10     2777.66     2786.11    151.10 o 
   0  21  10     2737.08     2750.34     65.11 o 
   1  21  10     6666.46     6665.99    160.01 o 
   2  21  10     2539.75     2539.02     72.91 o 
   3  21  10       19.94      -11.14     19.59 o 
   4  21  10     1999.08     2066.17     78.48 o 
   5  21  10      401.79      459.80     57.26 o 
  -5  22  10        6.08        4.46     25.43 o 
  -4  22  10       52.76      125.47     47.89 o 
  -3  22  10       82.66       76.04     20.54 o 
  -2  22  10      908.66      861.75     34.31 o 
  -1  22  10      123.60      136.72     17.45 o 
   0  22  10      641.72      742.61     43.21 o 
   1  22  10      509.41      628.85     30.58 o 
   2  22  10     2861.95     2779.09     79.96 o 
   3  22  10      866.19      833.54     47.87 o 
   4  22  10       12.31       59.04     27.41 o 
   5  22  10       32.92      116.80     49.06 o 
  -5  23  10      259.68      353.19     50.84 o 
  -4  23  10       19.27       12.60     33.06 o 
  -3  23  10     1894.08     1994.43     73.47 o 
  -2  23  10     7235.32     7229.53    201.71 o 
  -1  23  10     1661.58     1717.19     51.84 o 
   0  23  10       13.97        6.97     16.08 o 
   1  23  10     1512.04     1540.02     47.02 o 
   2  23  10      984.48      979.73     36.88 o 
   3  23  10      333.60      329.74     25.61 o 
   4  23  10       63.55       49.12     27.93 o 
  -5  24  10      576.60      640.01     69.84 o 
  -4  24  10     2146.20     2306.85    105.07 o 
  -3  24  10      376.96      422.74     29.68 o 
  -2  24  10     1200.04     1194.08     39.99 o 
  -1  24  10     3664.96     3638.68     96.74 o 
   0  24  10     2231.94     2197.23    132.60 o 
   1  24  10      314.35      393.85     29.32 o 
   2  24  10     2328.37     2352.22     70.18 o 
   3  24  10     1538.76     1578.45     53.43 o 
   4  24  10        2.51        2.32     28.15 o 
  -4  25  10        2.43        9.25     32.60 o 
  -3  25  10      200.12      211.99     27.77 o 
  -2  25  10      822.99      837.26     33.24 o 
  -1  25  10     2620.21     2582.10     72.82 o 
   0  25  10     1033.29     1133.16     37.90 o 
   1  25  10      156.82      131.54     20.22 o 
   2  25  10      182.97      197.37     24.45 o 
   3  25  10     1422.88     1467.91     51.05 o 
   4  25  10      244.47      236.42     33.13 o 
  -4  26  10     2262.57     2570.01    115.22 o 
  -3  26  10     1561.86     1683.32     66.55 o 
  -2  26  10      144.26      119.05     21.14 o 
  -1  26  10     6080.68     6025.55    154.93 o 
   0  26  10     5581.17     5247.48    149.24 o 
   1  26  10     1376.77     1266.51     44.52 o 
   2  26  10        4.46       32.00     23.40 o 
   3  26  10      390.32      345.75     28.64 o 
   4  26  10       59.75       59.85     31.24 o 
  -4  27  10        5.22       28.53     35.22 o 
  -3  27  10     1440.63     1583.49     64.56 o 
  -2  27  10      638.16      741.16     49.52 o 
  -1  27  10        1.54       50.63     23.09 o 
   0  27  10     2311.75     2383.32     74.40 o 
   1  27  10     3934.12     3821.16    110.53 o 
   2  27  10       63.78       51.13     26.69 o 
   3  27  10      414.96      443.03     30.85 o 
   4  27  10     1177.27     1345.84     62.29 o 
  -4  28  10      256.28      324.76     52.20 o 
  -3  28  10     1029.36      993.52     47.69 o 
  -2  28  10      426.55      470.85     28.07 o 
  -1  28  10      112.58      106.33     25.67 o 
   0  28  10      833.24      800.72     34.88 o 
   1  28  10      727.63      736.99     32.93 o 
   2  28  10      129.22      134.54     28.68 o 
   3  28  10        2.81      -14.50     26.90 o 
   4  28  10       14.10       29.33     31.38 o 
  -4  29  10       25.02       57.53     44.03 o 
  -3  29  10     1726.13     1774.65     95.34 o 
  -2  29  10     3709.56     3837.02    165.12 o 
  -1  29  10      647.47      723.83     55.94 o 
   0  29  10      132.04      148.31     23.06 o 
   1  29  10     1489.81     1455.48     52.86 o 
   2  29  10     1324.10     1374.25     57.54 o 
   3  29  10      161.31      111.17     29.36 o 
   4  29  10      294.89      286.51     35.83 o 
  -4  30  10      246.88      320.31     50.13 o 
  -3  30  10        1.12       12.79     27.53 o 
  -2  30  10      594.63      570.59     31.18 o 
  -1  30  10     1082.22     1006.58     54.58 o 
   0  30  10      172.42      125.76     24.99 o 
   1  30  10       19.12       -4.55     28.24 o 
   2  30  10      246.74      253.40     33.19 o 
   3  30  10      155.79      156.96     30.17 o 
  -3  31  10      419.12      457.93     36.73 o 
  -2  31  10     1130.30     1113.75     49.61 o 
  -1  31  10     2021.92     1995.02     79.48 o 
   0  31  10      547.31      517.58     34.72 o 
   1  31  10      169.11      182.95     34.20 o 
   2  31  10      504.39      569.26     69.76 o 
   3  31  10      463.78      464.03     40.02 o 
  -3  32  10       78.96       93.03     28.01 o 
  -2  32  10      441.19      434.60     35.66 o 
  -1  32  10      636.93      528.01     47.43 o 
   0  32  10     1508.14     1056.49     61.09 o 
   1  32  10      210.62      141.23     34.66 o 
   2  32  10      483.63      552.84     45.87 o 
   3  32  10      222.47      198.76     36.15 o 
  -3  33  10       77.52      133.08     40.33 o 
  -2  33  10       26.87       49.99     30.38 o 
  -1  33  10      644.71      696.72     48.96 o 
   0  33  10      916.49      857.26     50.70 o 
   1  33  10      374.35      383.32     39.28 o 
   2  33  10      263.15      326.09     40.40 o 
   3  33  10      496.70      506.64     47.00 o 
  -3  34  10     1119.33     1133.43     72.97 o 
  -2  34  10       84.61       33.19     34.28 o 
  -1  34  10      469.83      469.08     59.86 o 
   0  34  10      186.45      147.34     35.68 o 
   1  34  10      142.08       63.98     40.26 o 
   2  34  10       34.35       21.85     39.46 o 
   3  34  10        2.49       27.01     75.31 o 
  -2  35  10      128.08      149.45     37.05 o 
  -1  35  10      145.71      181.96     40.14 o 
   0  35  10      112.31      104.90     40.66 o 
   1  35  10      251.75      217.73     50.86 o 
   2  35  10      102.11       97.60     41.63 o 
  -2  36  10      357.37      354.32     41.24 o 
  -1  36  10       20.30       20.23     37.96 o 
   0  36  10      870.47      954.15     89.94 o 
   1  36  10     1236.86     1182.52     69.21 o 
   2  36  10      621.68      559.17     90.84 o 
  -2  37  10      647.94      616.88     59.68 o 
  -1  37  10      138.52      128.31     45.28 o 
   0  37  10        8.57       17.28     41.85 o 
   1  37  10      165.72      106.74     43.27 o 
  -1  38  10       84.81       67.37     41.79 o 
   0  38  10        1.99      -44.77     56.48 o 
   1  38  10        6.77        9.87     49.60 o 
   0  39  10      361.85      391.12     66.43 o 
  -5   1  11     2062.86     1945.19    129.30 o 
  -4   1  11       97.90       85.96     24.69 o 
  -3   1  11      518.45      485.59     31.16 o 
  -2   1  11     2025.42     2009.17     55.50 o 
  -1   1  11     1484.84     1532.60     37.88 o 
   0   1  11      195.66      259.73     12.96 o 
   1   1  11       17.13       91.53     10.66 o 
   2   1  11       12.21       -0.94     10.26 o 
   3   1  11      272.34      264.44     19.61 o 
   4   1  11     1729.66     1716.13     64.14 o 
   5   1  11      246.41      271.38     41.39 o 
   6   1  11      257.34      238.03     48.23 o 
  -5   2  11     1169.64     1137.20     82.13 o 
  -4   2  11     3218.53     3262.55    163.31 o 
  -3   2  11     2961.46     2838.49     84.96 o 
  -2   2  11       38.26       40.45      7.45 o 
  -1   2  11      828.61      841.23     25.15 o 
   0   2  11        1.03       -3.45      4.54 o 
   1   2  11     3237.96     3556.46     77.68 o 
   2   2  11     8440.26     8541.63    238.45 o 
   3   2  11     1588.63     1501.30     56.69 o 
   4   2  11     1002.44      959.27     41.31 o 
   5   2  11     1854.09     1779.69    118.71 o 
   6   2  11      291.77      346.25     50.89 o 
  -5   3  11       83.52      144.93     45.90 o 
  -4   3  11      572.40      574.90     36.15 o 
  -3   3  11      504.59      513.14     40.66 o 
  -2   3  11      518.01      453.55     17.42 o 
  -1   3  11     1369.36     1236.84     59.41 o 
   0   3  11        4.15        7.86      5.08 o 
   1   3  11      346.21      314.96     26.69 o 
   2   3  11      231.48      246.47     13.61 o 
   3   3  11      775.96      793.85     34.95 o 
   4   3  11      189.62      227.02     21.71 o 
   5   3  11      169.84      155.16     35.49 o 
   6   3  11       89.81       16.09     42.57 o 
  -5   4  11     1417.56     1457.07    157.76 o 
  -4   4  11     3584.08     3463.54    174.11 o 
  -3   4  11     3059.64     2888.29     67.41 o 
  -2   4  11      496.04      520.53     17.24 o 
  -1   4  11      149.25      223.38     11.47 o 
   0   4  11      322.03      481.05     11.96 o 
   1   4  11      541.97      811.27     20.29 o 
   2   4  11      908.37      890.65     29.86 o 
   3   4  11     1668.22     1585.65     58.98 o 
   4   4  11      817.91      738.03     37.06 o 
   5   4  11     2427.73     2399.28    124.31 o 
   6   4  11      633.00      604.08     61.28 o 
  -6   5  11      805.21      852.16    130.96 o 
  -5   5  11      743.22      804.95     86.84 o 
  -4   5  11        1.11       35.49     16.93 o 
  -3   5  11      456.74      444.97     18.50 o 
  -2   5  11       46.99       33.15      6.26 o 
  -1   5  11     1150.39     1240.18     68.64 o 
   0   5  11      516.94      476.11     12.22 o 
   1   5  11      237.46      415.36     26.20 o 
   2   5  11     2699.10     2954.91     81.32 o 
   3   5  11     2617.39     2434.47     85.65 o 
   4   5  11     1176.83     1214.03     52.87 o 
   5   5  11       17.49       26.47     46.52 o 
  -6   6  11      110.23      108.51     39.24 o 
  -5   6  11        9.50       -8.97     26.25 o 
  -4   6  11      691.52      697.99     35.04 o 
  -3   6  11     3462.23     3203.05     78.44 o 
  -2   6  11     2896.98     2716.47     80.65 o 
  -1   6  11      609.94      618.83     21.92 o 
   0   6  11     1832.24     1793.09     36.69 o 
   1   6  11      979.70     1320.22     31.41 o 
   2   6  11       86.70       76.07     10.57 o 
   3   6  11      278.31      241.83     20.02 o 
   4   6  11     1012.90      922.21     43.47 o 
   5   6  11       88.50      100.68     35.55 o 
  -6   7  11      656.06      830.08    177.60 o 
  -5   7  11      482.83      579.27     68.18 o 
  -4   7  11      288.15      257.30     32.68 o 
  -3   7  11       15.39        7.50      8.58 o 
  -2   7  11      782.69      705.03     24.39 o 
  -1   7  11     1285.44     1347.03     38.07 o 
   0   7  11       98.27       75.39      6.22 o 
   1   7  11       28.69       13.56      6.56 o 
   2   7  11     1708.45     1600.85     44.73 o 
   3   7  11     3727.93     3713.36    135.62 o 
   4   7  11     2065.38     2031.95     79.97 o 
   5   7  11       64.64       83.57     35.49 o 
  -6   8  11      136.54      172.68     42.90 o 
  -5   8  11      152.75      166.67     35.81 o 
  -4   8  11       60.91       65.28     16.59 o 
  -3   8  11      189.54      168.07     22.05 o 
  -2   8  11     1024.02     1029.17     74.42 o 
  -1   8  11      612.83      684.75     35.59 o 
   0   8  11     7218.98     8157.95    157.19 o 
   1   8  11     9622.79    10225.65    214.02 o 
   2   8  11     2724.14     2689.58     70.58 o 
   3   8  11      429.81      393.17     25.97 o 
   4   8  11     1800.39     1746.82     71.20 o 
   5   8  11     1058.63     1075.08     87.75 o 
  -6   9  11      462.35      487.30     64.17 o 
  -5   9  11      850.76      832.53     44.73 o 
  -4   9  11     1030.01     1067.29     45.23 o 
  -3   9  11       97.76      130.61     24.93 o 
  -2   9  11     4714.07     4523.46    181.45 o 
  -1   9  11     5039.05     5054.03    130.85 o 
   0   9  11     1165.68     1268.96     27.79 o 
   1   9  11      484.41      640.43     20.18 o 
   2   9  11      682.15      612.16     21.69 o 
   3   9  11       46.30       41.68     18.33 o 
   4   9  11      162.89      176.33     22.96 o 
   5   9  11      476.15      556.44     97.97 o 
  -6  10  11        4.32        8.32     29.06 o 
  -5  10  11      582.37      642.29     81.82 o 
  -4  10  11     1811.49     1806.15     67.42 o 
  -3  10  11     1567.90     1622.87     69.87 o 
  -2  10  11      357.10      367.04     38.20 o 
  -1  10  11        6.10       -7.84      7.84 o 
   0  10  11     2361.47     2478.23     51.46 o 
   1  10  11     3016.63     3132.06     70.88 o 
   2  10  11     1464.36     1604.21     44.96 o 
   3  10  11       54.58       63.32     17.19 o 
   4  10  11     2995.69     2944.30    111.54 o 
   5  10  11     2581.22     2623.03    136.85 o 
  -6  11  11        3.81       25.97     45.22 o 
  -5  11  11      227.05      214.96     34.07 o 
  -4  11  11      575.22      488.00     40.59 o 
  -3  11  11      158.61      127.30     17.48 o 
  -2  11  11      229.29      202.32     19.04 o 
  -1  11  11     7296.87     7740.92    240.71 o 
   0  11  11      671.60      745.01     21.30 o 
   1  11  11     3049.75     3174.43     71.76 o 
   2  11  11    10498.00    10781.80    280.39 o 
   3  11  11     7357.08     7204.81    231.65 o 
   4  11  11       22.00       37.30     21.48 o 
   5  11  11      374.62      417.44     47.92 o 
  -6  12  11      216.36      201.74     45.85 o 
  -5  12  11       39.85       70.51     23.00 o 
  -4  12  11     1699.35     1730.30     82.61 o 
  -3  12  11     3580.59     3309.90    102.63 o 
  -2  12  11     1952.74     1935.39     74.95 o 
  -1  12  11       87.35      128.59     16.71 o 
   0  12  11      548.96      471.89     25.49 o 
   1  12  11      326.14      404.51     13.73 o 
   2  12  11      628.65      477.39     20.66 o 
   3  12  11     1633.49     1555.58     54.21 o 
   4  12  11      165.05      173.80     30.43 o 
   5  12  11      382.83      348.64     46.13 o 
  -6  13  11      471.60      -48.11    138.81 o 
  -5  13  11        8.98       22.07     23.58 o 
  -4  13  11       59.81       60.10     21.47 o 
  -3  13  11      971.90     1043.26     46.08 o 
  -2  13  11      107.08      117.68     19.08 o 
  -1  13  11      705.24      799.52     44.20 o 
   0  13  11       37.20       58.05      8.83 o 
   1  13  11       42.78       61.19      9.11 o 
   2  13  11     2375.35     2392.52     67.35 o 
   3  13  11     2898.80     3107.63     98.09 o 
   4  13  11     1285.59     1340.04     60.10 o 
   5  13  11        0.78       23.13     61.86 o 
  -5  14  11      379.73      343.97     51.36 o 
  -4  14  11      106.95      107.37     20.53 o 
  -3  14  11     3236.68     2860.31    105.06 o 
  -2  14  11     2112.28     1884.36     55.15 o 
  -1  14  11      103.13      107.23     10.65 o 
   0  14  11     7891.51     8426.48    161.23 o 
   1  14  11    10934.42    11097.07    216.87 o 
   2  14  11     2602.82     2466.15     69.36 o 
   3  14  11     1072.49     1101.79     42.67 o 
   4  14  11     2806.13     2862.83    110.05 o 
   5  14  11      691.61      759.85     62.28 o 
  -5  15  11     1386.89     1303.20     73.06 o 
  -4  15  11      928.45      892.05     46.78 o 
  -3  15  11      537.18      550.17     27.00 o 
  -2  15  11      845.47      801.47     46.16 o 
  -1  15  11     1223.77     1180.19     31.20 o 
   0  15  11      978.47     1113.52     26.11 o 
   1  15  11      840.71      853.99     22.15 o 
   2  15  11       11.74       13.92     13.54 o 
   3  15  11      728.27      736.01     30.31 o 
   4  15  11      263.68      229.67     28.23 o 
   5  15  11       27.06       77.82     42.99 o 
  -5  16  11      125.54      177.63     35.13 o 
  -4  16  11       92.96      126.69     20.80 o 
  -3  16  11        1.69        3.27     16.77 o 
  -2  16  11      174.00      174.71     28.44 o 
  -1  16  11      328.12      347.18     15.97 o 
   0  16  11     4137.23     4298.82     84.80 o 
   1  16  11     8687.29     8689.46    181.03 o 
   2  16  11     1018.72     1060.00     60.17 o 
   3  16  11     1191.93     1131.73     44.77 o 
   4  16  11     4953.11     5063.43    167.26 o 
   5  16  11     1442.10     1588.33     97.21 o 
  -5  17  11      228.18      174.19     36.21 o 
  -4  17  11     1127.76      943.74     44.25 o 
  -3  17  11      395.26      303.10     37.75 o 
  -2  17  11      299.92      298.92     20.94 o 
  -1  17  11    10813.47    11373.40    258.57 o 
   0  17  11     3414.40     3457.43     68.84 o 
   1  17  11     2287.09     2332.62     55.45 o 
   2  17  11     4469.35     4826.05    129.20 o 
   3  17  11     2752.64     2860.29     84.91 o 
   4  17  11       39.28       37.42     23.34 o 
   5  17  11      202.70      255.96     47.90 o 
  -5  18  11       16.51       22.62     35.22 o 
  -4  18  11      143.38      151.52     23.73 o 
  -3  18  11      256.93      259.76     28.86 o 
  -2  18  11      246.73      265.44     23.93 o 
  -1  18  11     5119.47     5233.29    128.84 o 
   0  18  11     7154.48     7324.35    141.36 o 
   1  18  11      234.59      235.52     16.02 o 
   2  18  11       72.70       64.40     16.64 o 
   3  18  11      415.79      390.13     34.99 o 
   4  18  11      284.08      301.10     32.13 o 
   5  18  11      778.35      887.94     70.46 o 
  -5  19  11      127.65      144.82     38.45 o 
  -4  19  11       84.06       60.78     26.23 o 
  -3  19  11        3.98       18.90     14.92 o 
  -2  19  11     3834.84     3750.90    111.31 o 
  -1  19  11     4223.06     4213.48    100.48 o 
   0  19  11       13.34       21.10     10.82 o 
   1  19  11     2619.13     2602.52     63.23 o 
   2  19  11     7712.75     7982.49    207.80 o 
   3  19  11     3388.62     3410.69    134.49 o 
   4  19  11      322.18      387.98     31.06 o 
   5  19  11      711.24      779.96     67.10 o 
  -5  20  11      771.34      757.08     56.95 o 
  -4  20  11      268.19      254.42     30.83 o 
  -3  20  11     3789.65     3684.45    112.88 o 
  -2  20  11     2892.77     2880.39     82.20 o 
  -1  20  11      595.94      630.91     23.23 o 
   0  20  11     1927.58     1937.61     43.51 o 
   1  20  11     3481.66     3517.52     87.50 o 
   2  20  11     1311.56     1297.62     43.38 o 
   3  20  11      269.45      328.07     23.87 o 
   4  20  11      735.74      763.72     40.63 o 
   5  20  11       95.36      102.69     47.18 o 
  -5  21  11       19.37       -5.71     38.02 o 
  -4  21  11       39.62       41.19     28.32 o 
  -3  21  11       81.35      115.52     18.70 o 
  -2  21  11       29.90       29.88     16.07 o 
  -1  21  11       60.13       79.04     15.23 o 
   0  21  11      527.84      563.32     21.57 o 
   1  21  11     1835.46     1913.14     52.02 o 
   2  21  11     2281.58     2442.04     71.94 o 
   3  21  11     2388.93     2412.55     77.86 o 
   4  21  11      250.76      359.58     32.15 o 
   5  21  11       93.30      104.26     49.80 o 
  -5  22  11       11.68      -10.61     38.15 o 
  -4  22  11      130.13      116.38     31.15 o 
  -3  22  11     1222.66     1199.93     56.72 o 
  -2  22  11     1000.48      967.91     47.12 o 
  -1  22  11     3235.22     3305.62     83.59 o 
   0  22  11    11725.70    11966.66    282.34 o 
   1  22  11     8558.43     8427.42    210.08 o 
   2  22  11      255.53      307.41     29.13 o 
   3  22  11     1052.70     1076.36     45.96 o 
   4  22  11     2813.17     3140.86    110.13 o 
  -5  23  11       38.47       37.07     39.65 o 
  -4  23  11      537.68      573.50     43.75 o 
  -3  23  11      280.36      272.47     25.44 o 
  -2  23  11      195.43      203.77     21.50 o 
  -1  23  11     3084.28     3120.17     85.28 o 
   0  23  11     2735.65     2819.50     76.50 o 
   1  23  11       39.86       -8.72     17.01 o 
   2  23  11     1271.11     1352.56     59.13 o 
   3  23  11      261.57      307.25     25.40 o 
   4  23  11      141.85      113.28     29.88 o 
  -4  24  11        8.89       22.62     30.77 o 
  -3  24  11       69.18       64.15     22.57 o 
  -2  24  11       42.91       70.48     19.69 o 
  -1  24  11     1043.55     1124.82     38.32 o 
   0  24  11     6045.70     6120.87    154.77 o 
   1  24  11      851.94      768.49     30.00 o 
   2  24  11        0.02        4.15     21.67 o 
   3  24  11      980.32     1057.62     41.37 o 
   4  24  11     1788.22     1887.30     76.05 o 
  -4  25  11      698.04      707.62     47.72 o 
  -3  25  11       85.12       83.73     24.10 o 
  -2  25  11     2298.92     2246.03     71.78 o 
  -1  25  11     3047.30     3160.37     87.11 o 
   0  25  11      480.64      479.35     34.18 o 
   1  25  11     1707.76     1638.07     87.70 o 
   2  25  11     3799.75     3987.87    211.93 o 
   3  25  11     2766.54     2934.65    161.98 o 
   4  25  11      793.04      908.01     48.16 o 
  -4  26  11        3.35        7.59     33.20 o 
  -3  26  11      425.32      459.97     40.20 o 
  -2  26  11     1714.87     1720.53     54.15 o 
  -1  26  11     2445.98     2386.45     71.25 o 
   0  26  11        3.90       -1.96     19.97 o 
   1  26  11      714.67      654.89     30.29 o 
   2  26  11      341.74      343.26     28.42 o 
   3  26  11       66.53      105.08     25.55 o 
   4  26  11       43.59       61.96     29.86 o 
  -4  27  11       17.63       48.14     40.33 o 
  -3  27  11       58.41       68.89     25.66 o 
  -2  27  11      482.17      488.58     27.86 o 
  -1  27  11      203.49      245.94     26.99 o 
   0  27  11      206.22      213.12     23.10 o 
   1  27  11     2431.67     2471.83     74.48 o 
   2  27  11     4917.22     4824.65    164.45 o 
   3  27  11     1065.21     1167.74     86.45 o 
   4  27  11        2.05        4.13     30.87 o 
  -4  28  11       18.55        3.84     48.51 o 
  -3  28  11      575.82      594.01     36.38 o 
  -2  28  11     1269.21     1280.41     44.81 o 
  -1  28  11       25.08       34.25     24.86 o 
   0  28  11      967.66      834.09     67.44 o 
   1  28  11     2535.85     2376.83    127.08 o 
   2  28  11      531.35      556.62     36.74 o 
   3  28  11      143.40      177.58     30.08 o 
   4  28  11      648.57      758.22     62.13 o 
  -4  29  11      187.13      215.34     47.39 o 
  -3  29  11      700.63      721.54     40.26 o 
  -2  29  11       15.21        9.86     23.07 o 
  -1  29  11      329.55      279.66     32.19 o 
   0  29  11     1464.56     1485.10     53.02 o 
   1  29  11      982.40     1003.00     41.76 o 
   2  29  11        5.79        3.41     28.76 o 
   3  29  11       10.43      -13.32     28.96 o 
   4  29  11       59.53      117.11    103.28 o 
  -4  30  11      204.17      178.62     46.86 o 
  -3  30  11       34.57       29.32     28.11 o 
  -2  30  11      234.73      247.12     26.35 o 
  -1  30  11      843.24      832.86     54.02 o 
   0  30  11     2950.46     2814.20    107.54 o 
   1  30  11     1509.01     1328.35     85.83 o 
   2  30  11      145.79      184.11     35.05 o 
   3  30  11     1271.98     1287.54     60.12 o 
  -3  31  11       24.40       -1.97     27.69 o 
  -2  31  11      169.88      189.63     31.37 o 
  -1  31  11      842.74      872.98     83.98 o 
   0  31  11      466.07      477.69     53.76 o 
   1  31  11      254.26      262.08     35.67 o 
   2  31  11      331.63      334.49     65.42 o 
   3  31  11      454.09      408.46     59.54 o 
  -3  32  11        3.20      -12.69     26.95 o 
  -2  32  11      816.38      841.82     44.71 o 
  -1  32  11     2833.30     2873.58    121.77 o 
   0  32  11     1748.06     1866.76     82.26 o 
   1  32  11       27.88       -6.35     35.87 o 
   2  32  11      376.23      399.10     40.83 o 
   3  32  11      149.05      140.50     39.76 o 
  -3  33  11      121.64      140.53     31.95 o 
  -2  33  11      214.98      190.74     47.03 o 
  -1  33  11      273.12      236.84     45.46 o 
   0  33  11        3.14       80.16     38.87 o 
   1  33  11      675.78      594.11     46.77 o 
   2  33  11     2093.49     1813.30    201.51 o 
   3  33  11      489.91      578.12     69.99 o 
  -3  34  11       30.30        2.11     37.47 o 
  -2  34  11       94.13      102.34     35.58 o 
  -1  34  11      224.07      265.60     40.89 o 
   0  34  11       13.17       39.99     39.66 o 
   1  34  11      762.63      677.23     64.43 o 
   2  34  11      276.59      351.36     44.96 o 
  -2  35  11      547.70      589.57     69.36 o 
  -1  35  11       45.90       32.49     38.41 o 
   0  35  11     1275.86     1254.32     71.37 o 
   1  35  11     1540.62     1471.17     94.04 o 
   2  35  11      467.83      494.48     53.81 o 
  -2  36  11       15.55      -10.87     36.82 o 
  -1  36  11       84.41       70.15     39.65 o 
   0  36  11      460.44      360.81     94.53 o 
   1  36  11      191.29      150.77     43.71 o 
   2  36  11      162.82      205.04     43.67 o 
  -2  37  11       13.45       29.29     54.97 o 
  -1  37  11       99.95       81.55     40.46 o 
   0  37  11      109.80       72.69     43.05 o 
   1  37  11      245.70      328.94     57.85 o 
  -1  38  11      370.45      370.83     61.43 o 
   0  38  11      422.41      376.03     66.09 o 
   1  38  11        1.71      -21.89     55.70 o 
  -5   0  12      202.71      257.79     48.82 o 
  -4   0  12     6837.09     6385.83    317.91 o 
  -3   0  12    16246.12    15696.85    553.60 o 
  -2   0  12     3838.48     3603.33    130.08 o 
  -1   0  12     7193.96     7400.55    264.54 o 
   0   0  12    70675.86    75113.84   2307.52 o 
   1   0  12    54575.34    56148.38   1627.64 o 
   2   0  12     9952.19     9897.92    382.01 o 
   3   0  12      118.53      104.39     24.69 o 
   4   0  12     6013.62     5722.45    270.53 o 
   5   0  12     2213.12     2197.30    186.91 o 
  -5   1  12      554.81      581.49     42.80 o 
  -4   1  12      836.40      899.69     46.20 o 
  -3   1  12       14.81       35.93     17.61 o 
  -2   1  12      734.06      648.90     21.37 o 
  -1   1  12    16366.33    16689.95    376.82 o 
   0   1  12     4072.84     4165.64     84.07 o 
   1   1  12     1127.01     1119.61     27.04 o 
   2   1  12     3142.55     3286.28    101.26 o 
   3   1  12     3896.03     3720.84    126.56 o 
   4   1  12       74.19       66.86     19.54 o 
   5   1  12      274.22      237.79     44.96 o 
  -5   2  12       71.61       50.15     45.40 o 
  -4   2  12     1779.32     1782.25     74.07 o 
  -3   2  12     5883.76     5546.60    132.58 o 
  -2   2  12     4677.56     4727.96    120.41 o 
  -1   2  12      526.43      670.95     34.37 o 
   0   2  12    16974.00    18171.44    369.44 o 
   1   2  12    19834.55    20555.17    423.04 o 
   2   2  12     4931.76     5020.54    135.29 o 
   3   2  12      913.10      949.55     40.61 o 
   4   2  12     2337.95     2175.32     79.23 o 
   5   2  12      587.25      565.84     54.07 o 
  -5   3  12     2480.52     2236.82    131.52 o 
  -4   3  12     1331.41     1326.60     52.94 o 
  -3   3  12       22.67       23.57     13.31 o 
  -2   3  12    20338.01    19070.01    447.89 o 
  -1   3  12    57672.42    59986.39   1664.16 o 
   0   3  12     7577.98     7887.58    152.47 o 
   1   3  12     7714.91     8314.10    171.14 o 
   2   3  12    14959.05    15577.22    409.93 o 
   3   3  12     9334.84     9119.52    299.50 o 
   4   3  12     1696.33     1681.71     68.61 o 
   5   3  12      721.03      651.75    120.09 o 
  -5   4  12       81.34      135.67     26.87 o 
  -4   4  12      148.19      188.06     20.24 o 
  -3   4  12     2025.07     1962.03     49.79 o 
  -2   4  12      790.12      745.44     22.71 o 
  -1   4  12      928.95     1248.15     37.76 o 
   0   4  12     3352.44     4111.62     78.04 o 
   1   4  12      151.73      130.63     11.36 o 
   2   4  12      146.15      133.15     12.70 o 
   3   4  12     1558.98     1460.58     56.37 o 
   4   4  12      116.28      119.48     25.23 o 
   5   4  12        2.47       -4.05     34.36 o 
  -6   5  12      404.75      379.95     48.64 o 
  -5   5  12     1336.87     1324.81     75.37 o 
  -4   5  12     1113.56     1126.59     46.78 o 
  -3   5  12       81.37       87.64      8.89 o 
  -2   5  12    10636.82     9522.25    237.79 o 
  -1   5  12    42948.41    44812.94   1134.52 o 
   0   5  12     7259.22     7450.67    139.38 o 
   1   5  12     3503.64     3712.20     78.24 o 
   2   5  12     9342.00     9448.30    250.57 o 
   3   5  12     5656.85     5499.98    183.31 o 
   4   5  12      309.70      323.44     25.84 o 
   5   5  12      396.36      368.25     43.40 o 
  -6   6  12      115.38      103.88     37.83 o 
  -5   6  12      191.14      169.83     30.34 o 
  -4   6  12     3365.12     3172.48     96.93 o 
  -3   6  12     6980.98     6670.96    165.57 o 
  -2   6  12     1635.93     1527.58     44.28 o 
  -1   6  12     1755.91     1626.00     48.47 o 
   0   6  12    29057.56    29262.53    558.73 o 
   1   6  12    37752.70    39347.88    869.21 o 
   2   6  12    12510.30    12576.16    312.82 o 
   3   6  12      242.19      207.96     20.08 o 
   4   6  12     3708.43     3594.20    133.23 o 
   5   6  12     1606.71     1550.83     91.77 o 
  -6   7  12      132.38      141.61     41.08 o 
  -5   7  12       98.42       74.50     20.49 o 
  -4   7  12       40.19       22.27     15.62 o 
  -3   7  12      205.27      235.98     13.65 o 
  -2   7  12       71.53       37.69     13.12 o 
  -1   7  12       21.16       55.86      8.96 o 
   0   7  12      405.91      376.53     11.29 o 
   1   7  12       35.48       10.71      6.68 o 
   2   7  12      283.20      262.86     14.46 o 
   3   7  12      357.54      335.72     24.66 o 
   4   7  12       10.17       14.54     20.44 o 
   5   7  12       79.59       70.60     37.14 o 
  -6   8  12        7.30       28.38     52.75 o 
  -5   8  12      317.80      347.27     28.04 o 
  -4   8  12     1852.54     1776.06     65.77 o 
  -3   8  12     5354.95     4863.25    138.68 o 
  -2   8  12     7158.85     6895.06    273.91 o 
  -1   8  12     8140.71     8531.46    218.59 o 
   0   8  12    65594.19    70649.78   1348.42 o 
   1   8  12    31600.82    32812.35    705.63 o 
   2   8  12     3823.93     3619.65     93.36 o 
   3   8  12      467.24      464.74     31.75 o 
   4   8  12     1648.28     1634.57     68.30 o 
   5   8  12     1351.13     1445.05     88.32 o 
  -6   9  12      133.24      159.83     31.07 o 
  -5   9  12      613.51      628.44     37.95 o 
  -4   9  12     1062.85      997.15     43.91 o 
  -3   9  12       42.62       31.58     13.05 o 
  -1   9  12    24404.04    24736.30    589.24 o 
   0   9  12    13330.72    13811.56    264.21 o 
   1   9  12     2336.91     2331.07     51.75 o 
   2   9  12     4456.73     4795.94    121.87 o 
   3   9  12     2325.16     2458.65     86.77 o 
   4   9  12      823.26      856.68     42.37 o 
   5   9  12       88.10      127.73     39.33 o 
  -6  10  12       70.38      100.16     31.07 o 
  -5  10  12       90.20       98.80     25.07 o 
  -4  10  12     1165.65     1181.89     49.85 o 
  -3  10  12     1274.06     1246.63     42.82 o 
  -2  10  12       19.65       10.12      8.82 o 
  -1  10  12      667.83      697.90     20.81 o 
   0  10  12     3689.86     3891.28     76.69 o 
   1  10  12     2992.12     3099.04     62.99 o 
   2  10  12      626.05      540.58     21.03 o 
   3  10  12        4.33        3.93     16.05 o 
   4  10  12     1156.60     1087.78     51.37 o 
   5  10  12       29.04       44.13     38.45 o 
  -6  11  12      407.03      352.21     38.70 o 
  -5  11  12      806.25      894.87     53.12 o 
  -4  11  12      362.50      434.54     28.28 o 
  -3  11  12       23.50        9.18     14.06 o 
  -2  11  12    11477.46    10594.54    299.34 o 
  -1  11  12    30316.63    29879.60    643.29 o 
   0  11  12     4240.56     4656.90     93.85 o 
   1  11  12      646.00      679.65     18.61 o 
   2  11  12    10299.36    10594.43    276.00 o 
   3  11  12     4228.92     4454.68    136.73 o 
   4  11  12      723.85      778.65     43.96 o 
   5  11  12       65.32       57.79     40.06 o 
  -6  12  12       26.23      182.97    148.71 o 
  -5  12  12       30.61       53.15     27.94 o 
  -4  12  12      691.37      629.16     35.65 o 
  -3  12  12     1023.00     1033.31     39.52 o 
  -2  12  12       22.48       20.37     11.62 o 
  -1  12  12      161.27      195.10     13.57 o 
   0  12  12     3915.28     3925.43     80.04 o 
   1  12  12     7409.97     7784.16    158.23 o 
   2  12  12     3337.38     3213.03     87.18 o 
   3  12  12      194.86      204.29     19.99 o 
   4  12  12     1028.61      984.49     48.17 o 
   5  12  12      280.32      284.13     45.59 o 
  -5  13  12      199.21      236.59     27.96 o 
  -4  13  12        7.03      -12.41     15.68 o 
  -3  13  12      614.79      525.12     28.24 o 
  -2  13  12     1134.57     1045.73     41.49 o 
  -1  13  12     2133.89     2223.75     58.33 o 
   0  13  12      749.09      834.95     20.09 o 
   1  13  12     2542.50     2774.68     59.55 o 
   2  13  12      543.01      576.59     23.35 o 
   3  13  12     1600.87     1521.47     50.02 o 
   4  13  12      371.51      356.64     30.48 o 
   5  13  12      117.31      189.30     43.60 o 
  -5  14  12       43.81       49.84     25.81 o 
  -4  14  12     1451.52     1446.50     57.33 o 
  -3  14  12     4184.63     4110.80    137.32 o 
  -2  14  12     4379.52     4438.80    120.65 o 
  -1  14  12      935.04      923.09     25.85 o 
   0  14  12    14201.02    14995.29    310.40 o 
   1  14  12    12172.75    12544.07    242.72 o 
   2  14  12     3118.87     3225.85     87.83 o 
   3  14  12       34.66       28.33     18.97 o 
   4  14  12      224.77      213.99     31.00 o 
   5  14  12      343.12      392.12     91.27 o 
  -5  15  12       38.92       18.39     40.35 o 
  -4  15  12       19.57        3.70     20.76 o 
  -3  15  12      133.12      151.71     16.78 o 
  -2  15  12      929.77      973.06     33.97 o 
  -1  15  12     2299.48     2375.12     55.20 o 
   0  15  12     2425.38     2528.63     62.06 o 
   1  15  12     1357.48     1386.57     33.62 o 
   2  15  12      416.81      486.97     32.35 o 
   3  15  12      471.62      468.95     25.05 o 
   4  15  12      324.60      318.17     31.21 o 
   5  15  12        2.48      -39.11     39.11 o 
  -5  16  12      395.69      358.34     39.66 o 
  -4  16  12      673.22      690.85     39.04 o 
  -3  16  12     1448.80     1414.01     55.27 o 
  -2  16  12       13.29       25.03     14.37 o 
  -1  16  12      806.64      855.97     26.18 o 
   0  16  12     1957.55     1968.18     45.58 o 
   1  16  12     3888.18     3908.50     87.35 o 
   2  16  12      516.48      424.69     21.68 o 
   3  16  12        1.25      -17.03     17.10 o 
   4  16  12      247.17      284.05     27.58 o 
   5  16  12      201.80      191.96     48.93 o 
  -5  17  12       19.71      -10.46     33.60 o 
  -4  17  12      109.92       85.77     21.74 o 
  -3  17  12      604.70      600.89     31.21 o 
  -2  17  12     5493.45     5572.54    169.76 o 
  -1  17  12     8925.99     8963.34    204.08 o 
   0  17  12     1774.81     1880.69     46.33 o 
   1  17  12       19.95       62.04     11.94 o 
   2  17  12     4524.51     4688.23    128.87 o 
   3  17  12     3027.83     3055.07     86.11 o 
   4  17  12     1973.10     2067.72     77.76 o 
   5  17  12      334.51      350.94     51.83 o 
  -5  18  12        0.92      -10.15     34.96 o 
  -4  18  12        1.84        8.13     21.42 o 
  -3  18  12       65.93      113.61     20.27 o 
  -2  18  12      255.37      271.09     21.43 o 
  -1  18  12     1728.77     1631.08     43.65 o 
   0  18  12     1412.35     1442.96     34.69 o 
   1  18  12      431.53      422.80     17.70 o 
   2  18  12       19.60       -5.43     15.98 o 
   3  18  12       78.43       84.45     19.33 o 
   4  18  12        3.49       30.86     24.69 o 
   5  18  12        5.05      -51.53     53.76 o 
  -5  19  12      237.02      248.87     41.24 o 
  -4  19  12        0.61       -2.99     22.27 o 
  -3  19  12      940.91      927.95     47.47 o 
  -2  19  12      948.22      923.51     41.93 o 
  -1  19  12     1740.38     1706.23     75.41 o 
   0  19  12      642.77      665.00     20.76 o 
   1  19  12        6.88       55.07     14.09 o 
   2  19  12       41.11       38.28     17.61 o 
   3  19  12      902.00      942.62     37.84 o 
   4  19  12      160.19      147.71     27.74 o 
   5  19  12        4.96       -4.55     44.27 o 
  -5  20  12      261.20      208.43     41.74 o 
  -4  20  12      402.56      453.35     41.95 o 
  -3  20  12      115.50      150.85     18.36 o 
  -2  20  12       22.51        0.01     16.33 o 
  -1  20  12      404.94      440.34     20.05 o 
   0  20  12     1147.04     1090.17     80.92 o 
   1  20  12     4434.49     4322.37    147.41 o 
   2  20  12     3751.91     3743.25    102.88 o 
   3  20  12      427.64      455.40     26.68 o 
   4  20  12       16.58       21.60     26.58 o 
   5  20  12      210.58      168.39     51.16 o 
  -5  21  12        1.64      -35.82     37.69 o 
  -4  21  12       49.81       30.95     30.13 o 
  -3  21  12       37.49       19.41     17.73 o 
  -2  21  12       35.59       26.84     16.49 o 
  -1  21  12      313.42      288.14     20.71 o 
   0  21  12       57.34       51.58     13.83 o 
   1  21  12        1.55       -6.18     15.78 o 
   2  21  12        1.20      -16.73     18.26 o 
   3  21  12      655.77      624.60     30.89 o 
   4  21  12      103.43      106.61     28.89 o 
  -5  22  12       54.60       45.40     39.60 o 
  -4  22  12        5.48      -14.28     28.51 o 
  -3  22  12      261.84      308.84     23.21 o 
  -2  22  12        7.13       -3.42     17.09 o 
  -1  22  12      526.12      538.28     35.20 o 
   0  22  12     1712.13     1586.80     90.19 o 
   1  22  12     1227.60     1209.47     88.38 o 
   2  22  12       45.21       16.07     19.37 o 
   3  22  12      355.30      311.01     26.06 o 
   4  22  12      479.85      480.05     36.36 o 
  -5  23  12        1.38      -16.85     40.80 o 
  -4  23  12      557.81      564.63     42.35 o 
  -3  23  12      706.36      691.18     35.79 o 
  -2  23  12      648.74      700.74     35.91 o 
  -1  23  12      686.12      752.04     54.95 o 
   0  23  12      821.79      748.04     44.29 o 
   1  23  12      209.50      254.30     20.40 o 
   2  23  12       79.13       82.71     22.55 o 
   3  23  12      587.41      615.40     31.89 o 
   4  23  12      634.13      663.80     41.33 o 
  -4  24  12       15.87       42.28     31.86 o 
  -3  24  12       57.68       34.44     22.41 o 
  -2  24  12      220.38      206.43     22.66 o 
  -1  24  12      374.27      393.79     23.65 o 
   0  24  12        2.90       -8.64     17.01 o 
   1  24  12        5.45       12.48     19.23 o 
   2  24  12        2.57      -21.91     21.91 o 
   3  24  12       23.14       28.56     23.40 o 
   4  24  12       61.33       33.75     30.62 o 
  -4  25  12      614.12      543.53     44.47 o 
  -3  25  12      354.51      354.92     28.98 o 
  -2  25  12       38.72       30.09     19.96 o 
  -1  25  12      459.26      492.84     46.52 o 
   0  25  12      153.40      103.31     19.82 o 
   1  25  12      163.69      227.05     22.53 o 
   2  25  12      467.22      460.23     30.25 o 
   3  25  12       54.14       67.92     24.77 o 
   4  25  12      608.81      660.60     40.42 o 
  -4  26  12        0.17       13.86     32.87 o 
  -3  26  12       43.48       50.47     24.49 o 
  -2  26  12        2.93       -5.94     20.39 o 
  -1  26  12      266.91      274.42     25.49 o 
   0  26  12      273.63      220.75     24.32 o 
   1  26  12      569.52      537.55     39.27 o 
   2  26  12      599.53      634.78     44.52 o 
   3  26  12      565.93      581.64     35.23 o 
   4  26  12      112.28      122.28     31.77 o 
  -4  27  12      157.79      211.75     45.28 o 
  -3  27  12        5.87      -18.67     25.05 o 
  -2  27  12       24.06       22.13     21.41 o 
  -1  27  12      474.69      470.71     31.95 o 
   0  27  12      114.64       85.94     21.58 o 
   1  27  12        0.83      -21.21     21.21 o 
   2  27  12      294.96      273.95     30.74 o 
   3  27  12      921.12      953.30     44.27 o 
   4  27  12       44.78       92.62     32.49 o 
  -4  28  12        7.09      -42.32     42.32 o 
  -3  28  12      377.97      325.49     31.07 o 
  -2  28  12      215.08      210.80     24.23 o 
  -1  28  12      101.93       92.86     26.16 o 
   0  28  12       22.20       12.76     21.85 o 
   1  28  12      229.95      291.27     26.76 o 
   2  28  12       49.23       26.48     28.42 o 
   3  28  12      915.06      909.01     44.08 o 
   4  28  12      411.30      401.20     41.27 o 
  -4  29  12      174.97      204.09     46.70 o 
  -3  29  12        2.28      -11.21     26.83 o 
  -2  29  12        1.52       12.32     22.77 o 
  -1  29  12      186.72      213.89     31.23 o 
   0  29  12      151.66      108.34     27.96 o 
   1  29  12      164.71      162.00     27.42 o 
   2  29  12       97.56      123.78     33.98 o 
   3  29  12       47.51       44.74     32.35 o 
  -4  30  12       43.81       34.00     91.81 o 
  -3  30  12      311.98      264.88     31.96 o 
  -2  30  12       40.09       43.90     24.66 o 
  -1  30  12       11.49       -0.74     29.25 o 
   0  30  12      605.44      684.74     50.95 o 
   1  30  12      320.29      355.30     36.85 o 
   2  30  12        8.36       43.88     33.68 o 
   3  30  12      315.03      374.97     38.36 o 
  -3  31  12      220.71      267.60     31.39 o 
  -2  31  12       57.33       20.96     28.84 o 
  -1  31  12       81.49       57.06     31.09 o 
   0  31  12        0.92       19.34     36.73 o 
   1  31  12       58.16       47.77     33.01 o 
   2  31  12      744.85      745.97     47.82 o 
   3  31  12       36.58       59.98     34.38 o 
  -3  32  12       37.07       15.13     29.78 o 
  -2  32  12      285.66      336.09     34.20 o 
  -1  32  12       33.14       53.13     36.06 o 
   0  32  12      143.13      203.59     40.34 o 
   1  32  12      284.48      277.36     37.94 o 
   2  32  12      182.93      187.07     38.23 o 
   3  32  12      257.58      216.70     40.91 o 
  -3  33  12       45.34       47.07     31.18 o 
  -2  33  12      130.24      126.23     31.54 o 
  -1  33  12      381.53      380.03     42.39 o 
   0  33  12      285.12      242.38     42.17 o 
   1  33  12      404.00      435.28     47.02 o 
   2  33  12      882.97      830.24     52.17 o 
   3  33  12      225.00      272.45     53.78 o 
  -3  34  12      350.34      317.78     60.25 o 
  -2  34  12      139.34      174.10     37.04 o 
  -1  34  12      183.23      189.10     39.96 o 
   0  34  12        6.86      -22.56     39.86 o 
   1  34  12      287.74      393.74     47.00 o 
   2  34  12      143.07      130.84     41.72 o 
  -2  35  12      146.10      169.87     38.22 o 
  -1  35  12      237.20      240.46     42.27 o 
   0  35  12        6.11        2.67     34.12 o 
   1  35  12       15.09       -6.81     40.84 o 
   2  35  12      237.07      189.54     43.49 o 
  -2  36  12      261.16      267.26     44.94 o 
  -1  36  12      100.79      139.00     41.83 o 
   0  36  12      946.59      964.97     64.24 o 
   1  36  12      462.73      377.96     62.44 o 
   2  36  12       22.75      -51.86     51.86 o 
  -1  37  12      157.46      190.11     43.50 o 
   0  37  12      119.34      139.56     70.40 o 
   1  37  12      196.26      259.03     59.20 o 
  -1  38  12       49.12       33.02     45.57 o 
   0  38  12      130.00      103.06     50.47 o 
  -5   1  13      378.76      432.35     40.60 o 
  -4   1  13      446.41      426.77     25.77 o 
  -3   1  13      177.00      190.02     11.11 o 
  -2   1  13     1066.37      995.66     26.23 o 
  -1   1  13      377.83      380.60     16.89 o 
   0   1  13      242.47      241.63      8.79 o 
   1   1  13      655.12      702.95     18.59 o 
   2   1  13     1738.90     1798.43     51.24 o 
   3   1  13     4896.89     4769.15    160.24 o 
   4   1  13     1491.49     1529.82     59.96 o 
   5   1  13       84.16       17.95     37.39 o 
  -5   2  13      445.29      517.11     51.02 o 
  -4   2  13     1547.15     1523.37     57.78 o 
  -3   2  13       42.29       55.29      9.79 o 
  -2   2  13      260.64      336.61     13.24 o 
  -1   2  13       32.58       72.37      8.79 o 
   0   2  13       57.42       68.35      6.45 o 
   1   2  13       23.10        7.87      7.98 o 
   2   2  13      151.40      141.25     13.62 o 
   3   2  13        3.01       29.44     17.04 o 
   4   2  13      952.42      936.66     44.17 o 
   5   2  13     2070.23     2185.70    132.41 o 
  -5   3  13        0.68       21.84     45.64 o 
  -4   3  13      153.36      156.39     15.14 o 
  -3   3  13      720.33      728.61     22.57 o 
  -2   3  13      174.72      180.16     13.28 o 
  -1   3  13       76.50      101.66      8.65 o 
   0   3  13       25.47       54.03      6.28 o 
   1   3  13     1232.09     1432.66     37.74 o 
   2   3  13      689.24      614.12     23.51 o 
   3   3  13      499.13      417.68     25.70 o 
   4   3  13       11.95      -19.98     19.98 o 
   5   3  13       48.50      -21.48     37.74 o 
  -5   4  13      736.95      727.03     84.68 o 
  -4   4  13     1707.98     1668.06     56.45 o 
  -3   4  13      903.52      870.77     25.94 o 
  -2   4  13     1683.63     1652.11     39.87 o 
  -1   4  13     2550.27     2645.18     73.35 o 
   0   4  13        4.77       10.52      5.72 o 
   1   4  13     1339.93     1316.29     29.35 o 
   2   4  13     2229.97     2208.82     62.56 o 
   3   4  13      315.76      284.71     22.49 o 
   4   4  13     2882.43     2776.18    105.62 o 
   5   4  13     3477.47     3594.28    225.69 o 
  -6   5  13      278.62      305.97     42.11 o 
  -5   5  13     1021.84     1075.28     86.32 o 
  -4   5  13      664.71      670.30     29.47 o 
  -3   5  13       34.56       21.71      9.05 o 
  -2   5  13     1260.37     1078.34     31.16 o 
  -1   5  13     8305.29     8623.36    242.90 o 
   0   5  13     2176.47     2374.22     46.19 o 
   1   5  13       32.24       19.78      7.08 o 
   2   5  13        3.16       22.89     11.70 o 
   3   5  13       11.19       -6.44     17.04 o 
   4   5  13      752.00      728.19     38.30 o 
   5   5  13        4.11       31.39     37.03 o 
  -6   6  13      233.40      236.95     58.68 o 
  -5   6  13      141.30      159.73     21.67 o 
  -4   6  13       21.70        9.43     18.01 o 
  -3   6  13      153.92      138.23     11.88 o 
  -2   6  13       62.91       28.97      6.76 o 
  -1   6  13      667.53      955.48     46.45 o 
   0   6  13     4958.04     5421.02    112.55 o 
   1   6  13     1961.31     1911.03     40.81 o 
   2   6  13       69.34       90.11     12.76 o 
   3   6  13      496.61      516.32     26.21 o 
   4   6  13     1539.57     1505.59     64.98 o 
   5   6  13       62.58       30.35     43.34 o 
  -6   7  13      443.59      514.46    109.13 o 
  -5   7  13      798.96      858.72     45.52 o 
  -4   7  13      255.69      223.93     20.51 o 
  -3   7  13        8.35        9.98     10.59 o 
  -2   7  13     2265.31     2228.03     92.15 o 
  -1   7  13      465.30      398.39     25.37 o 
   0   7  13     1069.74     1037.21     29.67 o 
   1   7  13     1574.49     1554.07     38.33 o 
   2   7  13      544.43      619.90     22.41 o 
   3   7  13     1575.67     1685.14    101.85 o 
   4   7  13      269.18      338.71     28.04 o 
   5   7  13      140.22       63.34     38.11 o 
  -6   8  13      423.83      494.60     54.85 o 
  -5   8  13       15.93       13.26     21.72 o 
  -4   8  13     1862.22     1798.12     67.50 o 
  -3   8  13     5973.04     5695.98    162.61 o 
  -2   8  13     2681.02     1446.05    115.80 o 
  -1   8  13     1395.58     1421.76     38.32 o 
   0   8  13     8929.42     9817.09    188.87 o 
   1   8  13     5161.77     5668.14    114.78 o 
   2   8  13       87.85       75.30     12.63 o 
   3   8  13      729.06      728.67     34.18 o 
   4   8  13      203.27      181.48     25.25 o 
   5   8  13        9.43       -9.30     38.24 o 
  -6   9  13        9.59       20.39     28.14 o 
  -5   9  13       11.80       25.21     22.89 o 
  -4   9  13       41.85       79.72     25.51 o 
  -3   9  13      178.72      183.74     16.12 o 
  -2   9  13     1288.80     1145.93     46.15 o 
  -1   9  13      595.65      513.82     16.88 o 
   0   9  13      286.00      266.81     13.16 o 
   1   9  13     2375.84     2355.96     88.89 o 
   2   9  13     9462.09     9604.77    240.64 o 
   3   9  13     1394.43     1474.81     57.82 o 
   4   9  13      554.58      622.62     36.76 o 
   5   9  13      347.67      344.86     46.50 o 
  -6  10  13       94.76       84.85     44.57 o 
  -5  10  13      514.67      498.31     35.40 o 
  -4  10  13     3450.27     3396.84    116.98 o 
  -3  10  13     4013.63     3790.67    110.66 o 
  -2  10  13     3335.02     3159.89     93.44 o 
  -1  10  13      294.44      237.12     14.12 o 
   0  10  13      652.86      697.54     17.77 o 
   1  10  13        2.08       12.30      7.81 o 
   2  10  13       19.95      -12.09     12.09 o 
   3  10  13      419.08      445.94     27.32 o 
   4  10  13      529.54      528.54     34.48 o 
   5  10  13      608.84      694.42     58.87 o 
  -5  11  13     1219.70     1312.05     62.66 o 
  -4  11  13     1486.33     1537.37     60.80 o 
  -3  11  13      291.95      251.90     18.29 o 
  -2  11  13     4585.06     4303.30    116.87 o 
  -1  11  13    15908.60    16232.54    367.47 o 
   0  11  13     1670.67     1742.45     36.78 o 
   1  11  13     1839.90     1991.92     50.27 o 
   2  11  13     1016.87     1204.10     80.44 o 
   3  11  13     1193.60     1106.36     39.43 o 
   4  11  13      342.44      344.04     29.99 o 
   5  11  13      930.27     1023.31     84.89 o 
  -5  12  13      475.99      542.97     52.36 o 
  -4  12  13       42.93       40.25     14.81 o 
  -3  12  13     1064.53     1083.63     45.42 o 
  -2  12  13      688.16      765.11     38.97 o 
  -1  12  13      769.67      808.50     57.23 o 
   0  12  13     2402.60     2454.41     48.69 o 
   1  12  13     1297.85     1284.28     31.06 o 
   2  12  13      326.38      341.71     25.61 o 
   3  12  13      773.42      789.54     40.61 o 
   4  12  13     2753.47     2740.18    106.50 o 
   5  12  13     1178.65     1278.31     83.12 o 
  -5  13  13     1994.88     2050.04    112.36 o 
  -4  13  13     1056.43     1087.26     43.04 o 
  -3  13  13      149.15      157.11     19.68 o 
  -2  13  13     2368.57     2178.17     62.48 o 
  -1  13  13     6791.38     6544.54    143.79 o 
   0  13  13     1949.80     1995.82     40.85 o 
   1  13  13       34.20       48.15     10.03 o 
   2  13  13       20.76       14.57     14.40 o 
   3  13  13      364.06      334.61     35.07 o 
   4  13  13      482.78      522.47     36.06 o 
   5  13  13      697.44      712.76     61.30 o 
  -5  14  13        0.18       18.49     25.08 o 
  -4  14  13     1145.54     1165.92     45.67 o 
  -3  14  13     4748.95     4709.96    156.78 o 
  -2  14  13      607.55      563.11     23.40 o 
  -1  14  13     1432.47     1504.92     66.25 o 
   0  14  13    13215.54    13718.32    256.91 o 
   1  14  13     8220.24     8339.06    164.52 o 
   2  14  13        2.12      -12.49     13.78 o 
   3  14  13     2695.46     2755.77     78.25 o 
   4  14  13     2165.22     2025.48     84.28 o 
   5  14  13       42.46      108.67     44.85 o 
  -5  15  13       35.80       38.85     26.43 o 
  -4  15  13       45.91       63.52     20.47 o 
  -3  15  13       22.59       44.20     15.23 o 
  -2  15  13       35.12       29.60     13.64 o 
  -1  15  13      147.87      104.76     11.94 o 
   0  15  13     1129.67     1303.92     65.18 o 
   1  15  13     1820.05     1918.04     52.64 o 
   2  15  13     4065.05     4250.70    114.17 o 
   3  15  13     1060.51     1134.49     54.11 o 
   4  15  13       27.10       62.44     31.41 o 
   5  15  13      361.81      409.50     52.56 o 
  -5  16  13       32.16       36.37     32.79 o 
  -4  16  13     3438.23     3338.79    115.78 o 
  -3  16  13     5048.23     4832.48    148.76 o 
  -2  16  13     3766.02     3680.19    106.79 o 
  -1  16  13      283.81      310.25     29.38 o 
   0  16  13     1947.50     2061.76     56.96 o 
   1  16  13     2564.87     2882.06     66.63 o 
   2  16  13      751.72      709.55     28.55 o 
   3  16  13       19.62       19.16     18.01 o 
   4  16  13       23.93        3.07     26.92 o 
   5  16  13       31.07      -14.44     43.44 o 
  -5  17  13      334.30      353.29     41.54 o 
  -4  17  13     2040.47     2272.82     98.40 o 
  -3  17  13        5.24       15.40     21.34 o 
  -2  17  13     7135.78     6645.30    187.63 o 
  -1  17  13    11354.90    11335.64    257.67 o 
   0  17  13      303.30      340.43     22.19 o 
   1  17  13     6645.05     6716.88    154.33 o 
   2  17  13     3017.80     3286.02     91.38 o 
   3  17  13      845.87      978.63     45.88 o 
   4  17  13       20.31      -12.02     24.51 o 
   5  17  13      588.61      599.63     66.43 o 
  -5  18  13      111.73      148.86     37.98 o 
  -4  18  13      105.84      133.23     23.96 o 
  -3  18  13      182.20      159.14     21.91 o 
  -2  18  13     2443.26     2339.63     86.99 o 
  -1  18  13     3095.53     3123.48     76.07 o 
   0  18  13     4342.88     4348.70    102.32 o 
   1  18  13     1413.77     1374.56     50.27 o 
   2  18  13        5.10        7.67     16.96 o 
   3  18  13      762.64      767.39     31.62 o 
   4  18  13      227.11      253.93     29.54 o 
   5  18  13      165.81      273.66     52.34 o 
  -5  19  13     2768.58     2799.20    191.63 o 
  -4  19  13      975.81      961.23     44.85 o 
  -3  19  13       19.10       10.74     20.45 o 
  -2  19  13     2827.58     2858.76     86.89 o 
  -1  19  13    12191.64    12305.36    296.83 o 
   0  19  13     4501.63     4582.96    117.78 o 
   1  19  13       54.38       61.14     15.91 o 
   2  19  13     3223.78     3242.36     91.36 o 
   3  19  13     1208.67     1231.49     43.10 o 
   4  19  13       97.02       89.91     27.22 o 
   5  19  13      852.07      856.38     72.83 o 
  -5  20  13      173.67      204.12     41.76 o 
  -4  20  13      234.37      235.04     27.36 o 
  -3  20  13     2345.12     2424.52     74.15 o 
  -2  20  13      132.87      211.21     24.66 o 
  -1  20  13      852.06      900.85     75.43 o 
   0  20  13     8872.63     9158.12    209.24 o 
   1  20  13     4536.26     4377.45    112.98 o 
   2  20  13        2.93        5.68     18.00 o 
   3  20  13     2881.21     2903.06     84.25 o 
   4  20  13     2118.93     2198.19     83.64 o 
  -5  21  13      623.66      707.85     57.29 o 
  -4  21  13      621.35      612.43     41.35 o 
  -3  21  13      124.87      145.52     22.27 o 
  -2  21  13      589.59      556.24     25.28 o 
  -1  21  13     2469.05     2431.61     64.29 o 
   0  21  13     6367.12     6572.29    157.39 o 
   1  21  13     2006.76     2072.99     59.25 o 
   2  21  13      128.97      141.10     20.71 o 
   3  21  13      106.33      126.51     23.87 o 
   4  21  13      112.51      144.33     30.06 o 
  -5  22  13       16.77       51.33     40.88 o 
  -4  22  13     1983.32     1946.17     94.23 o 
  -3  22  13     5015.21     5211.96    148.96 o 
  -2  22  13     3943.48     4026.63    116.86 o 
  -1  22  13     1506.51     1462.18     43.40 o 
   0  22  13     9604.34     9890.09    260.79 o 
   1  22  13     8045.00     8023.92    202.09 o 
   2  22  13      218.65      224.86     28.18 o 
   3  22  13      735.29      752.45     34.25 o 
   4  22  13      611.56      580.45     39.86 o 
  -4  23  13      475.89      511.53     40.89 o 
  -3  23  13       73.19       79.55     20.39 o 
  -2  23  13     2857.90     2833.12     77.80 o 
  -1  23  13     1880.09     2056.26    145.42 o 
   0  23  13      149.82      103.44     19.79 o 
   1  23  13     2288.79     2432.42     72.34 o 
   2  23  13     3827.66     3865.26    115.01 o 
   3  23  13      765.28      791.46     43.82 o 
   4  23  13       14.44       23.26     27.87 o 
  -4  24  13      934.86      978.61     55.14 o 
  -3  24  13     2189.87     2109.00     74.08 o 
  -2  24  13     3595.89     3647.63     97.07 o 
  -1  24  13     1521.61     1527.96     48.57 o 
   0  24  13     1821.44     1796.18     56.47 o 
   1  24  13      642.73      635.91     29.68 o 
   2  24  13      540.82      545.70     32.03 o 
   3  24  13      186.55      178.60     29.24 o 
   4  24  13      142.70      120.21     28.24 o 
  -4  25  13      481.09      653.76     75.55 o 
  -3  25  13       95.01      117.17     24.41 o 
  -2  25  13     4073.91     4224.48    137.91 o 
  -1  25  13     7528.75     7568.65    238.65 o 
   0  25  13     1849.63     1806.59     75.70 o 
   1  25  13      618.88      648.85     30.32 o 
   2  25  13     4803.71     4910.85    155.16 o 
   3  25  13     1349.80     1358.77     52.60 o 
   4  25  13       37.95       20.33     30.32 o 
  -4  26  13      128.79       99.32     35.19 o 
  -3  26  13      257.86      301.64     28.44 o 
  -2  26  13      195.88      207.37     26.64 o 
  -1  26  13     1486.77     1533.83     58.08 o 
   0  26  13     1531.79     1513.33     69.86 o 
   1  26  13       47.84       63.96     21.79 o 
   2  26  13      399.76      427.86     35.30 o 
   3  26  13     1681.20     1645.50     60.33 o 
   4  26  13      688.05      734.39     43.75 o 
  -4  27  13      800.52      864.76     64.82 o 
  -3  27  13       72.13      122.52     26.34 o 
  -2  27  13      978.65      930.05     41.43 o 
  -1  27  13     3276.19     3449.10    114.82 o 
   0  27  13     2140.20     2100.29     78.00 o 
   1  27  13      210.88      169.40     25.01 o 
   2  27  13       39.16        2.90     27.59 o 
   3  27  13       38.05       41.73     28.42 o 
   4  27  13      195.21      200.42     37.50 o 
  -4  28  13      948.54      990.63     69.56 o 
  -3  28  13     2375.25     2717.01    108.74 o 
  -2  28  13      775.57      787.67     51.07 o 
  -1  28  13      403.72      415.80     31.74 o 
   0  28  13     2029.46     1977.23     75.01 o 
   1  28  13     1647.27     1476.39     64.56 o 
   2  28  13       13.02       47.79     32.24 o 
   3  28  13      410.56      453.11     38.27 o 
  -4  29  13      127.56      154.29     46.20 o 
  -3  29  13      385.14      372.91     32.99 o 
  -2  29  13      296.03      343.00     31.93 o 
  -1  29  13       69.55       50.28     29.72 o 
   0  29  13     1423.61     1650.33     75.42 o 
   1  29  13     2653.15     2790.17     93.72 o 
   2  29  13     1235.72     1258.61     60.60 o 
   3  29  13        0.57       14.83     33.37 o 
  -3  30  13     1991.00     2080.07     76.72 o 
  -2  30  13     2381.75     2429.09    101.63 o 
  -1  30  13       64.39       64.68     30.85 o 
   0  30  13      800.23      710.98     51.66 o 
   1  30  13     1304.67     1302.08     63.17 o 
   2  30  13      839.56      804.87     74.59 o 
   3  30  13       80.59       61.10     33.97 o 
  -3  31  13       52.25       33.63     37.41 o 
  -2  31  13     1713.73     1769.25    111.15 o 
  -1  31  13     1270.20     1266.88    136.30 o 
   0  31  13       34.40       12.28     36.91 o 
   1  31  13      589.22      605.92     43.65 o 
   2  31  13     1369.84     1332.25    102.11 o 
   3  31  13      306.13      331.52     39.27 o 
  -3  32  13       89.51      136.56     30.82 o 
  -2  32  13      569.75      596.35     39.60 o 
  -1  32  13      350.83      365.68     41.68 o 
   0  32  13       56.41       96.75     32.96 o 
   1  32  13      702.05      686.47     46.90 o 
   2  32  13      489.87      488.84     48.01 o 
   3  32  13      521.05      528.74     53.85 o 
  -3  33  13        2.13      -31.11     31.11 o 
  -2  33  13      621.62      651.29     41.63 o 
  -1  33  13     2513.05     2511.70    212.29 o 
   0  33  13     1277.62     1139.50    108.98 o 
   1  33  13      107.55       93.68     35.58 o 
   2  33  13       72.65       16.30     37.59 o 
  -2  34  13       56.30       52.21     35.27 o 
  -1  34  13     1217.75     1245.26     65.91 o 
   0  34  13      658.96      651.41     45.60 o 
   1  34  13       28.10       -4.91     40.73 o 
   2  34  13       64.20       36.01     41.40 o 
  -2  35  13        0.11       11.56     36.80 o 
  -1  35  13      229.20      154.97     40.37 o 
   0  35  13     1352.88     1342.12    121.25 o 
   1  35  13      884.92      770.47     67.06 o 
   2  35  13        1.60       -3.14     41.14 o 
  -2  36  13     1156.80     1114.73    109.77 o 
  -1  36  13       45.24       22.01     40.16 o 
   0  36  13      253.77      292.10     75.91 o 
   1  36  13      476.45      466.12     65.35 o 
  -1  37  13        5.35      -40.52     40.52 o 
   0  37  13       44.24        2.82     43.90 o 
   1  37  13      228.30      277.97     61.14 o 
   0  38  13       90.29      121.16     52.42 o 
  -5   0  14      410.87      411.36     66.08 o 
  -4   0  14      487.78      405.29     30.86 o 
  -3   0  14      206.14      254.99     27.21 o 
  -2   0  14     2826.92     2614.32     94.02 o 
  -1   0  14       22.32       17.09     11.59 o 
   0   0  14     1062.02     1065.10     35.91 o 
   1   0  14     3077.21     3398.54    102.71 o 
   2   0  14     1761.88     1884.81     73.01 o 
   3   0  14    10901.98    10818.69    501.93 o 
   4   0  14     1246.94     1202.52     73.27 o 
   5   0  14      805.57      696.95     88.38 o 
  -5   1  14      690.25      724.68     47.08 o 
  -4   1  14     1543.26     1485.98     50.98 o 
  -3   1  14      231.49      221.55     17.21 o 
  -2   1  14      221.99      225.69     13.27 o 
  -1   1  14       20.48       15.92      7.57 o 
   0   1  14      430.22      396.82     11.73 o 
   1   1  14       36.42       73.52     20.75 o 
   2   1  14     4150.37     4051.74    108.11 o 
   3   1  14     2453.75     2181.21     79.39 o 
   4   1  14     1182.26     1111.20     48.88 o 
   5   1  14      912.19      843.27    141.53 o 
  -5   2  14      112.07      104.53     23.67 o 
  -4   2  14      287.51      338.67     20.39 o 
  -3   2  14     7714.16     7579.33    189.60 o 
  -2   2  14     1670.81     1631.81     39.79 o 
  -1   2  14       16.43        6.03      7.36 o 
   0   2  14        2.04       10.66      5.53 o 
   1   2  14      960.75     1210.47     28.07 o 
   2   2  14     1966.09     1947.66     55.73 o 
   3   2  14      150.78      150.50     17.35 o 
   4   2  14      489.08      431.32     30.35 o 
   5   2  14        9.12      -33.27     42.36 o 
  -5   3  14     1903.88     1957.59    100.56 o 
  -4   3  14     1317.06     1302.14     46.13 o 
  -3   3  14        9.39       11.74      8.79 o 
  -2   3  14      345.77      327.74     19.11 o 
  -1   3  14     1965.25     1874.34     55.42 o 
   0   3  14      333.06      493.43     16.02 o 
   1   3  14      810.61      920.35     21.77 o 
   2   3  14      706.89      637.19     23.52 o 
   3   3  14     3343.76     3353.64    101.45 o 
   4   3  14     2002.09     1980.58     80.00 o 
   5   3  14     2003.96     1967.67    122.08 o 
  -5   4  14      101.50      128.97     22.30 o 
  -4   4  14      122.40      130.44     16.42 o 
  -3   4  14      356.58      404.45     33.83 o 
  -2   4  14      399.30      375.72     15.86 o 
  -1   4  14     1123.47     1191.99     50.72 o 
   0   4  14      772.26      754.69     17.74 o 
   1   4  14      239.55      238.22     10.21 o 
   2   4  14     3619.23     3504.47    101.88 o 
   3   4  14      299.95      321.30     20.88 o 
   4   4  14      108.96      100.72     23.58 o 
   5   4  14      488.95      480.78     49.08 o 
  -6   5  14      196.23      184.88     37.78 o 
  -5   5  14     1555.86     1673.47     75.83 o 
  -4   5  14     1723.65     1633.69     70.09 o 
  -3   5  14      524.81      458.49     19.19 o 
  -2   5  14      259.00      242.76     16.90 o 
  -1   5  14     1512.32     1558.87     46.07 o 
   0   5  14      676.23      730.95     17.59 o 
   1   5  14     4095.22     4139.02     79.14 o 
   2   5  14     2731.15     2778.96     78.14 o 
   3   5  14       70.80       42.72     16.33 o 
   4   5  14     1891.31     1739.53     72.57 o 
   5   5  14     1343.16     1415.98     86.57 o 
  -6   6  14      770.49      852.36    142.88 o 
  -5   6  14       17.74       45.51     20.53 o 
  -4   6  14     2100.66     2042.67     78.53 o 
  -3   6  14     2768.85     2652.43     79.15 o 
  -2   6  14     1336.16     1243.45     73.29 o 
  -1   6  14     1134.36     1195.85     92.49 o 
   0   6  14      700.30      606.18     15.60 o 
   1   6  14     4883.96     5249.76     93.25 o 
   2   6  14     3419.75     3552.06     97.99 o 
   3   6  14     4365.52     4349.95    128.80 o 
   4   6  14      430.92      448.47     31.89 o 
   5   6  14      726.66      789.21     60.91 o 
  -6   7  14       33.43       26.83     37.96 o 
  -5   7  14      122.67      167.11     25.52 o 
  -4   7  14      151.55      155.49     25.69 o 
  -3   7  14      177.76      170.12     31.86 o 
  -2   7  14      256.90      166.35     38.57 o 
  -1   7  14     1103.77     1072.86     29.05 o 
   0   7  14     5828.22     6073.68    117.99 o 
   1   7  14     3545.08     3870.96     69.75 o 
   2   7  14     1668.68     1661.18     47.43 o 
   3   7  14     4523.14     4577.19    143.06 o 
   4   7  14     1308.32     1451.96     64.01 o 
   5   7  14       22.31      -36.70     36.70 o 
  -6   8  14     1009.90     1197.76    117.48 o 
  -5   8  14      300.39      326.21     28.91 o 
  -4   8  14      615.68      672.76     41.49 o 
  -3   8  14     3088.15     3135.52     97.29 o 
  -2   8  14     1900.79     1616.38     54.89 o 
  -1   8  14      537.90      597.41     18.76 o 
   0   8  14       74.56       60.91      7.62 o 
   1   8  14      155.56      204.12      9.62 o 
   2   8  14      685.85      612.73     23.02 o 
   3   8  14     1662.20     1590.43     52.90 o 
   4   8  14     1507.98     1493.61     65.21 o 
   5   8  14      109.34       80.76     46.23 o 
  -6   9  14      772.06      818.18    252.23 o 
  -5   9  14     1854.67     2076.54     92.74 o 
  -4   9  14      129.07      182.16     26.44 o 
  -3   9  14      459.48      438.04     22.18 o 
  -2   9  14      156.97      137.64     12.56 o 
  -1   9  14      327.56      320.55     13.91 o 
   0   9  14     3965.55     4052.71     80.13 o 
   1   9  14      407.13      432.90     14.12 o 
   2   9  14        2.26       -7.62     13.32 o 
   3   9  14     1037.13     1042.65     37.87 o 
   4   9  14     3657.62     3686.11    138.22 o 
   5   9  14     1077.85     1214.68     84.00 o 
  -5  10  14     1147.75     1113.11     55.95 o 
  -4  10  14      491.08      480.80     29.84 o 
  -3  10  14      424.40      417.47     22.00 o 
  -2  10  14     4140.82     4082.34    110.65 o 
  -1  10  14     3934.35     4088.74    102.90 o 
   0  10  14      137.18      114.11      8.75 o 
   1  10  14     3100.23     3051.99     62.52 o 
   2  10  14     2322.77     2362.90     64.10 o 
   3  10  14      193.77      152.46     23.54 o 
   4  10  14      994.32      974.09     48.89 o 
   5  10  14     1776.62     1835.82    106.32 o 
  -5  11  14     1013.97     1125.85     86.79 o 
  -4  11  14     1898.34     1759.43     68.10 o 
  -3  11  14     1587.48     1441.24     48.62 o 
  -2  11  14       61.27       65.66     12.58 o 
  -1  11  14       63.10       54.92     10.46 o 
   0  11  14      134.00      118.67      8.91 o 
   1  11  14      515.78      564.77     16.55 o 
   2  11  14        6.27       -5.93     14.08 o 
   3  11  14     2588.90     2360.64     68.01 o 
   4  11  14     1555.97     1417.23     64.56 o 
   5  11  14      650.42      773.43     63.25 o 
  -5  12  14      194.17      198.41     37.51 o 
  -4  12  14      552.29      547.31     27.81 o 
  -3  12  14       61.48       66.83     17.31 o 
  -2  12  14     1281.78     1234.21     64.51 o 
  -1  12  14     1526.23     1658.51     45.78 o 
   0  12  14      539.88      505.76     14.58 o 
   1  12  14     7479.80     7625.91    156.50 o 
   2  12  14     9578.45     9771.56    254.71 o 
   3  12  14     1839.59     1904.78     57.49 o 
   4  12  14       92.03       76.21     26.90 o 
   5  12  14     2158.33     2369.56    129.39 o 
  -5  13  14      258.33      285.49     35.92 o 
  -4  13  14     1014.02     1032.16     41.75 o 
  -3  13  14      836.13      730.50     40.33 o 
  -2  13  14      370.78      356.69     18.94 o 
  -1  13  14     3195.58     3115.95     71.08 o 
   0  13  14     3624.58     3701.92     71.72 o 
   1  13  14     2025.39     2164.16     48.31 o 
   2  13  14       21.04       11.27     14.86 o 
   3  13  14     2748.10     2772.66     78.62 o 
   4  13  14      198.35      230.86     29.53 o 
   5  13  14      475.16      436.77     53.16 o 
  -5  14  14      108.34      116.67     44.50 o 
  -4  14  14       63.98       65.14     19.27 o 
  -3  14  14      270.74      278.12     23.69 o 
  -2  14  14      607.70      591.59     24.46 o 
  -1  14  14        8.17       29.08     10.88 o 
   0  14  14       17.94       31.63      9.03 o 
   1  14  14     1591.97     1757.66     40.87 o 
   2  14  14     1047.54      991.63     37.76 o 
   3  14  14     2344.68     2250.28     66.10 o 
   4  14  14      426.67      523.80     37.57 o 
   5  14  14      751.76      845.40     68.54 o 
  -5  15  14      212.30      273.67     31.50 o 
  -4  15  14      254.81      239.61     34.27 o 
  -3  15  14      954.47      875.80     36.02 o 
  -2  15  14       26.23       28.92     14.16 o 
  -1  15  14     4525.31     4667.62    104.40 o 
   0  15  14    13875.37    14191.05    285.66 o 
   1  15  14       82.06      148.23     12.66 o 
   2  15  14     5400.88     5036.71    135.06 o 
   3  15  14     5447.79     5505.95    147.47 o 
   4  15  14     4396.52     4614.93    171.81 o 
   5  15  14      176.35      231.67     53.81 o 
  -5  16  14      507.02      502.63     38.17 o 
  -4  16  14      230.47      199.40     36.05 o 
  -3  16  14     1829.05     1808.25     62.38 o 
  -2  16  14     2665.73     2577.12     73.72 o 
  -1  16  14      261.90      270.18     15.35 o 
   0  16  14       27.79       11.45     11.58 o 
   1  16  14      513.46      529.47     29.86 o 
   2  16  14      923.09      922.12     47.12 o 
   3  16  14       19.70       17.98     18.68 o 
   4  16  14     1051.46     1129.63     56.42 o 
   5  16  14     1263.80     1351.74     89.84 o 
  -5  17  14      383.28      430.65     44.58 o 
  -4  17  14      344.30      336.43     30.69 o 
  -3  17  14      116.17      168.10     19.99 o 
  -2  17  14      238.90      238.11     19.71 o 
  -1  17  14      315.11      358.23     25.93 o 
   0  17  14      632.47      612.96     20.80 o 
   1  17  14      375.20      374.12     29.90 o 
   2  17  14      285.21      262.98     20.52 o 
   3  17  14     3265.90     3314.27     93.21 o 
   4  17  14     1587.66     1722.67     76.93 o 
   5  17  14      865.08      864.17     71.34 o 
  -5  18  14      903.53      758.74     55.64 o 
  -4  18  14      769.09      766.24     43.90 o 
  -3  18  14      188.00      207.80     23.23 o 
  -2  18  14     3002.42     2889.86     93.65 o 
  -1  18  14     1377.97     1400.77     39.35 o 
   0  18  14      358.99      288.93     18.48 o 
   1  18  14     6053.02     5720.14    144.16 o 
   2  18  14     7513.22     7837.81    223.92 o 
   3  18  14     1099.95     1193.95     50.85 o 
   4  18  14      784.86      812.74     43.19 o 
   5  18  14     2669.94     3013.36    161.11 o 
  -5  19  14      441.18      517.94     49.08 o 
  -4  19  14     1082.74     1081.04     49.00 o 
  -3  19  14     1725.80     1589.63     63.25 o 
  -2  19  14     1651.98     1641.50     55.89 o 
  -1  19  14     1284.17     1316.73     73.06 o 
   0  19  14     1488.52     1479.73     38.80 o 
   1  19  14      108.99      135.14     17.31 o 
   2  19  14        0.26        6.26     18.15 o 
   3  19  14      491.97      496.18     35.00 o 
   4  19  14      117.71       88.85     28.28 o 
   5  19  14      203.80      412.56    141.01 o 
  -5  20  14       56.17       55.38     38.79 o 
  -4  20  14       39.40       76.00     25.13 o 
  -3  20  14      108.96      103.67     19.12 o 
  -2  20  14      764.57      769.37     33.49 o 
  -1  20  14     5260.97     5511.53    136.72 o 
   0  20  14      119.32      102.86     14.43 o 
   1  20  14     6817.34     6805.10    172.35 o 
   2  20  14     4536.12     4442.92    160.51 o 
   3  20  14      495.11      544.32     38.18 o 
   4  20  14        6.09       34.31     27.94 o 
  -5  21  14       27.52        4.23     37.87 o 
  -4  21  14      443.73      402.04     32.42 o 
  -3  21  14     1326.95     1227.54     44.64 o 
  -2  21  14       69.99       93.30     19.81 o 
  -1  21  14      232.00      282.34     19.52 o 
   0  21  14     4906.77     4945.90    195.64 o 
   1  21  14     1844.67     1780.01     55.68 o 
   2  21  14     1905.46     1825.11     61.83 o 
   3  21  14     4365.56     4606.50    159.38 o 
   4  21  14     3156.16     3614.26    125.48 o 
  -5  22  14      186.98      161.68     61.63 o 
  -4  22  14      348.39      259.46     33.83 o 
  -3  22  14       16.92       26.96     19.15 o 
  -2  22  14      894.26      867.23     51.78 o 
  -1  22  14      818.85      873.11     30.98 o 
   0  22  14      951.01     1101.55     40.21 o 
   1  22  14      588.53      612.64     28.20 o 
   2  22  14      412.97      430.26     27.60 o 
   3  22  14       32.46       32.13     23.22 o 
   4  22  14       82.45       98.55     29.57 o 
  -4  23  14       70.29       54.31     30.49 o 
  -3  23  14      173.98      157.84     22.09 o 
  -2  23  14       71.73       52.27     19.14 o 
  -1  23  14     2957.26     3047.22     79.86 o 
   0  23  14     3308.17     3511.91     91.41 o 
   1  23  14      398.38      325.06     23.50 o 
   2  23  14      841.76      819.68     42.86 o 
   3  23  14     2768.77     2940.57    143.14 o 
   4  23  14      820.46      892.90     45.02 o 
  -4  24  14     1192.49     1128.59     60.39 o 
  -3  24  14       27.35       19.08     22.37 o 
  -2  24  14      740.94      761.75     31.65 o 
  -1  24  14     1919.52     1975.66     56.32 o 
   0  24  14      849.60      983.22     42.47 o 
   1  24  14     1691.93     1489.79     66.47 o 
   2  24  14     1568.97     1563.02    117.84 o 
   3  24  14      340.34      359.21     34.03 o 
   4  24  14      283.76      303.39     31.44 o 
  -4  25  14      248.16      239.52     36.51 o 
  -3  25  14      811.62      788.07     38.81 o 
  -2  25  14     2262.09     2197.22     65.41 o 
  -1  25  14     1049.46     1104.20     39.38 o 
   0  25  14      144.58      154.28     20.87 o 
   1  25  14       54.38       47.79     21.08 o 
   2  25  14      634.07      614.61     46.64 o 
   3  25  14      165.79      182.88     28.80 o 
   4  25  14      237.59      235.06     34.19 o 
  -4  26  14        3.98        4.67     41.37 o 
  -3  26  14       28.20       36.58     26.74 o 
  -2  26  14      501.39      509.58     28.62 o 
  -1  26  14      333.05      346.86     29.53 o 
   0  26  14     1863.39     1839.51     59.60 o 
   1  26  14     3771.85     3578.64    117.11 o 
   2  26  14     4710.83     4803.44    240.79 o 
   3  26  14      103.07      123.95     29.21 o 
   4  26  14      734.26      807.11     49.62 o 
  -4  27  14      262.74      257.92     46.22 o 
  -3  27  14     1498.42     1489.78     59.09 o 
  -2  27  14      282.00      281.40     25.56 o 
  -1  27  14      140.37      114.74     26.16 o 
   0  27  14     1525.78     1401.46    104.20 o 
   1  27  14     2059.87     2064.01     69.49 o 
   2  27  14       19.66       33.86     31.67 o 
   3  27  14      339.47      345.24     52.33 o 
   4  27  14      192.94      218.85     44.92 o 
  -4  28  14      106.21       76.71     63.22 o 
  -3  28  14      573.79      592.98     36.88 o 
  -2  28  14      198.03      217.52     25.21 o 
  -1  28  14      199.54      223.88     30.52 o 
   0  28  14      763.39      757.41     41.27 o 
   1  28  14     2818.63     2886.17     90.74 o 
   2  28  14      111.70      100.74     33.37 o 
   3  28  14        2.10      -18.77     31.88 o 
  -4  29  14      192.89      191.24     93.22 o 
  -3  29  14      236.39      243.26     30.91 o 
  -2  29  14       60.84       57.62     24.06 o 
  -1  29  14      953.27      957.11     68.23 o 
   0  29  14     2001.37     1995.52    158.76 o 
   1  29  14      269.11      266.13     29.76 o 
   2  29  14      478.72      453.31     40.13 o 
   3  29  14     1596.32     1649.73    116.01 o 
  -3  30  14      205.74      197.78     32.20 o 
  -2  30  14       10.21       17.83     26.15 o 
  -1  30  14      115.32      151.95     32.61 o 
   0  30  14      726.33      781.91     43.28 o 
   1  30  14       57.88       62.33     32.78 o 
   2  30  14      208.72      180.60     36.51 o 
   3  30  14       76.07       90.92     35.56 o 
  -3  31  14      103.63       93.38     33.43 o 
  -2  31  14      848.11      841.31     44.51 o 
  -1  31  14     1580.21     1662.67    113.37 o 
   0  31  14      193.75      142.25     34.61 o 
   1  31  14       54.47       82.63     34.24 o 
   2  31  14      718.95      694.98     47.88 o 
   3  31  14     1077.81     1072.30     83.26 o 
  -3  32  14        3.76      -14.55     29.62 o 
  -2  32  14      169.77      136.00     32.65 o 
  -1  32  14       71.41       52.03     36.75 o 
   0  32  14       83.78       30.17     32.44 o 
   1  32  14      303.78      217.12     36.58 o 
   2  32  14     1435.72     1395.16    169.13 o 
   3  32  14      322.04      164.78     62.85 o 
  -3  33  14      579.44      524.82     41.20 o 
  -2  33  14     1179.50     1078.14     55.66 o 
  -1  33  14      123.22      122.99     38.96 o 
   0  33  14       41.89       75.13     33.90 o 
   1  33  14      475.20      531.44     55.75 o 
   2  33  14      228.03      229.21     40.24 o 
  -2  34  14      253.58      309.03     48.13 o 
  -1  34  14       11.33       28.71     38.32 o 
   0  34  14      284.38      262.56     45.48 o 
   1  34  14     1883.05     1673.07     98.49 o 
   2  34  14      310.16      394.23     88.74 o 
  -2  35  14       76.46       -7.64     40.39 o 
  -1  35  14       31.12        7.79     39.67 o 
   0  35  14       53.30      -31.15     42.71 o 
   1  35  14       36.61       32.33     45.47 o 
   2  35  14       30.11       45.82     47.60 o 
  -1  36  14      414.16      431.65     48.16 o 
   0  36  14     1596.44     1747.04     91.24 o 
   1  36  14      609.94      621.03    107.22 o 
  -1  37  14      516.37      610.39    114.43 o 
   0  37  14      250.35      268.99     54.57 o 
  -5   1  15      695.35      733.28     33.78 o 
  -4   1  15     3575.51     3390.61    103.21 o 
  -3   1  15     1134.11     1046.03     59.05 o 
  -2   1  15     1337.00     1219.61     38.39 o 
  -1   1  15    32076.12    31739.35    781.70 o 
   0   1  15    60520.86    64034.20   1266.62 o 
   1   1  15     6063.50     6448.54    118.28 o 
   2   1  15     4947.41     4959.99    125.89 o 
   3   1  15     9025.01     8771.53    269.46 o 
   4   1  15     4744.97     4675.25    159.72 o 
   5   1  15      613.28      577.66     57.13 o 
  -5   2  15      444.97      464.99     27.12 o 
  -4   2  15      112.42       81.60     19.91 o 
  -3   2  15     7657.17     7304.65    211.68 o 
  -2   2  15    17930.69    16775.63    446.66 o 
  -1   2  15     6349.88     6095.06    160.62 o 
   0   2  15      449.83      583.57     30.29 o 
   1   2  15    20697.33    21198.39    372.71 o 
   2   2  15    20751.60    20901.66    538.26 o 
   3   2  15     2584.30     2635.64     87.24 o 
   4   2  15        3.31        0.16     23.17 o 
   5   2  15      410.40      377.55     51.03 o 
  -5   3  15       67.85       50.89     18.30 o 
  -4   3  15      467.28      466.97     24.66 o 
  -3   3  15      560.68      591.47     27.50 o 
  -2   3  15      109.93       80.48     17.98 o 
  -1   3  15       79.58       78.73     12.25 o 
   0   3  15     4918.35     5359.79    111.34 o 
   1   3  15     1428.46     1338.51     27.46 o 
   2   3  15      636.43      549.47     22.83 o 
   3   3  15      291.11      227.22     19.42 o 
   4   3  15      100.66       91.18     24.08 o 
   5   3  15        1.65      -43.39     43.39 o 
  -6   4  15      543.37      566.92     59.68 o 
  -5   4  15     1212.60     1314.91     54.14 o 
  -4   4  15      532.15      480.27     25.77 o 
  -3   4  15    16133.89    15352.43    428.97 o 
  -2   4  15    27972.83    26485.15    705.09 o 
  -1   4  15    14835.92    15365.45    397.73 o 
   0   4  15     1878.29     1987.51     62.60 o 
   1   4  15    29590.21    30450.98    535.27 o 
   2   4  15    20314.52    20691.17    532.86 o 
   3   4  15     4653.83     4350.80    119.72 o 
   4   4  15       53.46       31.15     23.56 o 
   5   4  15      898.67      845.08     69.80 o 
  -6   5  15        0.63       -2.24     34.44 o 
  -5   5  15      211.66      209.47     22.81 o 
  -4   5  15     1162.81     1101.72     44.72 o 
  -3   5  15     1457.97     1429.68     47.43 o 
  -2   5  15        8.50        6.68     10.94 o 
  -1   5  15    14289.33    14822.28    346.55 o 
   0   5  15    43980.49    47107.96    872.53 o 
   1   5  15     5807.75     6110.34    111.44 o 
   2   5  15      801.24      735.66     29.04 o 
   3   5  15      946.32      923.47     33.34 o 
   4   5  15     1380.29     1341.80     60.66 o 
   5   5  15      106.46       47.04     40.13 o 
  -6   6  15      154.32      117.74     47.84 o 
  -5   6  15      193.12      164.27     30.62 o 
  -4   6  15      767.85      763.05     35.91 o 
  -3   6  15     3054.96     2868.46     85.46 o 
  -2   6  15     6766.38     6294.83    179.93 o 
  -1   6  15     9799.94    10415.30    244.25 o 
   0   6  15     1813.97     2027.61     43.26 o 
   1   6  15     5010.36     5289.24     92.10 o 
   2   6  15     5582.86     5493.82    156.98 o 
   3   6  15      234.83      246.04     18.98 o 
   4   6  15        2.03        7.51     23.53 o 
   5   6  15       30.64      -66.39     71.40 o 
  -6   7  15      351.59      413.37     98.10 o 
  -5   7  15      678.86      721.75     40.94 o 
  -4   7  15     4668.24     4408.21    139.69 o 
  -3   7  15     2455.58     2384.14     72.94 o 
  -2   7  15      790.53      777.95     29.48 o 
  -1   7  15    20670.69    20581.19    480.47 o 
   0   7  15    35875.16    36457.77    697.71 o 
   1   7  15     9074.82     9703.07    170.41 o 
   2   7  15     3530.59     3325.63     92.62 o 
   3   7  15    14353.14    14241.90    394.81 o 
   4   7  15     3568.17     3638.79    136.80 o 
   5   7  15      401.31      414.24    114.64 o 
  -6   8  15       39.71      -21.55    149.76 o 
  -5   8  15       28.23       11.56     23.34 o 
  -4   8  15      184.00      223.28     22.75 o 
  -3   8  15     1167.30     1223.48     42.71 o 
  -2   8  15     4003.16     3891.26    114.04 o 
  -1   8  15      245.59      194.94     12.12 o 
   0   8  15      236.27      244.62     10.45 o 
   1   8  15     3750.56     3769.06     79.54 o 
   2   8  15     6219.03     6381.96    161.30 o 
   3   8  15      376.04      444.46     24.15 o 
   4   8  15        2.58      -25.54     25.54 o 
   5   8  15       47.16       66.28     41.43 o 
  -5   9  15      438.68      448.11     36.97 o 
  -4   9  15     1132.17     1183.08     50.72 o 
  -3   9  15      303.12      304.82     19.75 o 
  -2   9  15      308.16      283.49     16.09 o 
  -1   9  15     3363.36     3220.75     88.04 o 
   0   9  15    12726.49    12809.10    246.57 o 
   1   9  15     2964.73     3183.91     65.94 o 
   2   9  15     1496.51     1342.73     41.25 o 
   3   9  15     1216.47     1130.12     40.84 o 
   4   9  15     1012.67     1095.42     53.01 o 
   5   9  15       92.47       51.68     41.21 o 
  -5  10  15      311.13      372.26     32.76 o 
  -4  10  15      668.90      590.64     33.52 o 
  -3  10  15    10411.58     9910.96    278.86 o 
  -2  10  15    12178.16    12066.11    319.42 o 
  -1  10  15    10032.31    10062.65    228.99 o 
   0  10  15      122.31      126.05      9.09 o 
   1  10  15    13434.91    13724.94    265.32 o 
   2  10  15    12099.71    12333.66    306.47 o 
   3  10  15     4995.35     4845.52    138.96 o 
   4  10  15       16.92       27.71     25.63 o 
   5  10  15       35.54       -0.06     40.59 o 
  -5  11  15        0.54        0.87     26.61 o 
  -4  11  15      138.05      140.72     17.63 o 
  -3  11  15      400.86      434.86     30.37 o 
  -2  11  15        1.62       27.72     12.78 o 
  -1  11  15      360.51      405.66     16.38 o 
   0  11  15     2466.29     2469.63     50.34 o 
   1  11  15     2552.26     2497.75     53.79 o 
   2  11  15       17.10       31.93     15.49 o 
   3  11  15      191.90      157.34     19.87 o 
   4  11  15       99.86      101.85     27.64 o 
   5  11  15       28.69       15.55     41.98 o 
  -5  12  15      140.44      143.48     29.99 o 
  -4  12  15      383.51      387.61     23.89 o 
  -3  12  15     2532.22     2552.33     82.64 o 
  -2  12  15     8834.24     8623.79    229.88 o 
  -1  12  15     4813.83     4984.15    115.83 o 
   0  12  15      324.08      275.61     11.65 o 
   1  12  15     8282.14     8729.85    182.91 o 
   2  12  15     8735.17     8933.73    232.88 o 
   3  12  15      512.65      527.00     25.38 o 
   4  12  15       61.10       25.58     27.42 o 
   5  12  15      102.22      130.00     45.20 o 
  -5  13  15      186.82      179.64     34.62 o 
  -4  13  15      476.83      489.19     27.29 o 
  -3  13  15      474.28      474.35     26.63 o 
  -2  13  15      406.92      436.92     21.07 o 
  -1  13  15     8055.07     7888.98    171.73 o 
   0  13  15    15442.14    15442.51    296.03 o 
   1  13  15     4028.74     4349.75    116.50 o 
   2  13  15      617.89      511.92     23.89 o 
   3  13  15     2227.77     2179.68     64.85 o 
   4  13  15      533.50      576.27     39.14 o 
   5  13  15      600.09      729.19     86.12 o 
  -5  14  15       29.05       70.47     33.50 o 
  -4  14  15      145.67      194.64     22.20 o 
  -3  14  15       62.73       53.72     14.57 o 
  -2  14  15       59.98       50.23     14.93 o 
  -1  14  15      130.62      136.14     13.73 o 
   0  14  15      345.79      330.34     13.91 o 
   1  14  15       70.54       91.24     12.10 o 
   2  14  15      482.36      534.53     24.49 o 
   3  14  15      122.02      120.86     19.26 o 
   4  14  15        1.55       14.05     27.98 o 
   5  14  15        6.14       84.12     46.91 o 
  -5  15  15      611.86      669.17     50.70 o 
  -4  15  15     1445.27     1451.07     55.17 o 
  -3  15  15      213.40      251.61     20.14 o 
  -2  15  15      523.43      499.30     23.22 o 
  -1  15  15     7199.50     7245.42    158.44 o 
   0  15  15    11154.81    11414.71    227.52 o 
   1  15  15     6063.83     6315.78    140.36 o 
   2  15  15      213.27      177.82     18.51 o 
   3  15  15      281.25      273.17     21.95 o 
   4  15  15      659.25      716.53     44.41 o 
   5  15  15      131.09      152.45     47.34 o 
  -5  16  15       34.07       11.90     28.54 o 
  -4  16  15       15.05        5.51     26.31 o 
  -3  16  15     1444.54     1500.03     69.32 o 
  -2  16  15      689.43      769.14     54.31 o 
  -1  16  15       45.77       62.62     12.88 o 
   0  16  15       94.81       99.70     12.40 o 
   1  16  15     3023.55     2917.71     76.68 o 
   2  16  15     3166.14     3259.69     90.07 o 
   3  16  15     1396.03     1342.35     45.72 o 
   4  16  15       50.24       41.91     29.57 o 
   5  16  15        1.97      -22.30     45.08 o 
  -5  17  15       15.47        8.02     29.26 o 
  -4  17  15       37.33       23.90     23.45 o 
  -3  17  15       19.13        7.96     17.79 o 
  -2  17  15       35.80       54.46     17.01 o 
  -1  17  15        4.10       14.26     12.88 o 
   0  17  15      156.68      109.05     12.76 o 
   1  17  15     1516.61     1435.54     42.00 o 
   2  17  15      834.17      779.56     31.38 o 
   3  17  15       81.13      104.57     20.81 o 
   4  17  15       44.19       26.52     30.62 o 
   5  17  15        6.79      -30.10     31.19 o 
  -5  18  15        1.13       20.19     36.77 o 
  -4  18  15       74.76      107.96     25.35 o 
  -3  18  15      678.29      732.30     46.20 o 
  -2  18  15     3784.59     4000.70    116.34 o 
  -1  18  15     2057.33     2026.46     52.88 o 
   0  18  15      126.20      101.35     13.05 o 
   1  18  15     1271.98     1265.01     70.81 o 
   2  18  15     2309.40     2471.96    117.21 o 
   3  18  15      448.75      456.91     27.04 o 
   4  18  15      328.06      317.80     36.18 o 
   5  18  15      138.66       58.69    124.35 o 
  -5  19  15        0.66       10.26     36.95 o 
  -4  19  15       86.45       85.93     24.84 o 
  -3  19  15      219.06      198.20     24.52 o 
  -2  19  15       75.85       67.17     19.17 o 
  -1  19  15     2415.54     2496.92    112.28 o 
   0  19  15     8238.54     7412.46    220.23 o 
   1  19  15     1255.57     1232.35     59.87 o 
   2  19  15       17.16        2.54     18.99 o 
   3  19  15        2.00        5.91     21.44 o 
   4  19  15       52.04       86.96     29.16 o 
  -5  20  15      173.33      107.46     40.25 o 
  -4  20  15      217.04      211.01     28.54 o 
  -3  20  15      914.46      881.90     44.98 o 
  -2  20  15     1411.44     1447.45     51.58 o 
  -1  20  15      375.82      408.67     22.15 o 
   0  20  15      330.93      312.46     16.78 o 
   1  20  15       12.05       41.62     17.89 o 
   2  20  15       42.18       33.90     21.05 o 
   3  20  15       18.30       10.34     21.92 o 
   4  20  15        6.91       -2.30     26.87 o 
  -5  21  15       95.91       50.72     40.64 o 
  -4  21  15      148.66      148.66     28.82 o 
  -3  21  15        0.23       -3.68     19.35 o 
  -2  21  15        8.51        4.99     18.46 o 
  -1  21  15      519.24      509.83     37.71 o 
   0  21  15      519.16      550.01     54.72 o 
   1  21  15     1520.47     1473.03     52.01 o 
   2  21  15      844.74      847.03     37.14 o 
   3  21  15       76.33       81.06     22.98 o 
   4  21  15       32.42        6.78     27.97 o 
  -4  22  15        0.42      -26.06     26.06 o 
  -3  22  15      165.43      177.71     21.45 o 
  -2  22  15      391.25      420.55     24.17 o 
  -1  22  15       13.26      -16.74     16.74 o 
   0  22  15        2.23      -16.25     17.11 o 
   1  22  15       70.63       44.04     19.60 o 
   2  22  15       95.06       50.34     24.86 o 
   3  22  15      366.65      407.16     28.68 o 
   4  22  15     1035.93     1052.66     45.70 o 
  -4  23  15       34.51       72.56     31.43 o 
  -3  23  15      154.27      150.97     21.94 o 
  -2  23  15      308.78      284.14     22.43 o 
  -1  23  15       97.98       97.72     18.46 o 
   0  23  15       12.01       31.71     17.81 o 
   1  23  15       44.28       55.84     19.91 o 
   2  23  15       52.72       17.12     25.09 o 
   3  23  15      169.48      205.24     28.52 o 
   4  23  15       13.37        2.10     27.72 o 
  -4  24  15      190.99      144.75     34.04 o 
  -3  24  15       33.34       40.93     21.60 o 
  -2  24  15        4.50       -0.02     19.88 o 
  -1  24  15      156.81      199.66     20.87 o 
   0  24  15      154.69      165.15     20.46 o 
   1  24  15      417.49      354.28     43.05 o 
   2  24  15      416.19      467.40     42.75 o 
   3  24  15       45.61       54.08     27.40 o 
   4  24  15      253.21      298.66     35.39 o 
  -4  25  15      161.18      162.42     42.60 o 
  -3  25  15       20.13       39.00     24.03 o 
  -2  25  15       20.86       -0.52     20.72 o 
  -1  25  15        2.44       11.80     19.57 o 
   0  25  15      371.68      328.79     23.41 o 
   1  25  15      172.63      125.93     24.00 o 
   2  25  15      733.67      782.19     58.53 o 
   3  25  15      271.58      256.05     30.32 o 
   4  25  15       97.62       83.16     46.75 o 
  -4  26  15      406.01      382.98     48.53 o 
  -3  26  15      184.01      174.71     27.17 o 
  -2  26  15        7.00      -19.88     21.61 o 
  -1  26  15      105.31      112.31     30.32 o 
   0  26  15        0.55       11.97     22.35 o 
   1  26  15      676.54      783.06     36.76 o 
   2  26  15       21.67       26.49     31.15 o 
   3  26  15       36.11       -6.99     30.11 o 
   4  26  15       61.29       70.36     34.35 o 
  -4  27  15       43.57       36.13     41.95 o 
  -3  27  15      436.53      361.14     31.46 o 
  -2  27  15       14.09       29.48     22.83 o 
  -1  27  15        0.84        7.64     25.45 o 
   0  27  15      119.35       71.02     38.17 o 
   1  27  15      299.62      258.38     27.20 o 
   2  27  15      164.19      188.53     34.34 o 
   3  27  15      387.88      429.53     37.61 o 
  -4  28  15        0.34      -31.22     43.83 o 
  -3  28  15       13.14        8.89     26.76 o 
  -2  28  15      111.53      126.62     24.83 o 
  -1  28  15      143.19      109.38     31.12 o 
   0  28  15       13.03        3.55     27.06 o 
   1  28  15        7.60       15.13     24.74 o 
   2  28  15       45.04       21.60     32.91 o 
   3  28  15      125.46      130.85     33.62 o 
  -3  29  15      344.97      418.03     34.23 o 
  -2  29  15      136.53      140.32     25.59 o 
  -1  29  15      213.74      226.48     33.60 o 
   0  29  15      142.98      164.06     27.70 o 
   1  29  15      105.03       81.98     27.64 o 
   2  29  15      407.98      391.51     40.07 o 
   3  29  15      840.17      758.22     46.26 o 
  -3  30  15       19.75       83.97     32.82 o 
  -2  30  15      182.75      198.94     31.42 o 
  -1  30  15        4.46        0.08     31.49 o 
   0  30  15      322.36      346.04     31.15 o 
   1  30  15      187.09      177.97     34.89 o 
   2  30  15       44.75       51.21     35.35 o 
   3  30  15       76.52       18.70     35.40 o 
  -3  31  15       85.47      110.26     44.54 o 
  -2  31  15        9.37       19.43     30.35 o 
  -1  31  15      180.93      167.04     34.56 o 
   0  31  15      403.94      329.26     37.20 o 
   1  31  15      190.86      174.13     35.54 o 
   2  31  15        0.13       15.17     35.94 o 
   3  31  15       90.64      117.08     40.12 o 
  -3  32  15        0.84        0.62     30.44 o 
  -2  32  15      524.84      462.99     37.59 o 
  -1  32  15      123.36      104.55     38.14 o 
   0  32  15        4.58      -13.26     32.69 o 
   1  32  15      767.55      841.56     56.47 o 
   2  32  15      405.86      497.43     44.86 o 
  -2  33  15       58.29       26.66     34.88 o 
  -1  33  15       33.23       42.92     38.60 o 
   0  33  15       38.19       -4.12     42.12 o 
   1  33  15      226.33      157.66     47.28 o 
   2  33  15      152.42      124.46     39.92 o 
  -2  34  15      265.06      185.33     42.19 o 
  -1  34  15      242.33      249.28     51.38 o 
   0  34  15       44.85       44.98     43.72 o 
   1  34  15      265.63      247.46     58.82 o 
   2  34  15      402.78      286.17     46.96 o 
  -2  35  15       33.81       11.75     41.47 o 
  -1  35  15      112.65      105.87     41.80 o 
   0  35  15      212.41      202.03     46.94 o 
   1  35  15        0.69      -68.68     68.68 o 
  -1  36  15      186.65      160.58     66.42 o 
   0  36  15       34.23      -29.62     44.40 o 
   0  37  15      665.77      642.14     57.23 o 
  -5   0  16       49.62       96.22     26.15 o 
  -4   0  16     2684.49     2693.67    119.35 o 
  -3   0  16    11913.16    11545.45    469.09 o 
  -2   0  16     1845.56     1603.80     76.99 o 
  -1   0  16      195.88      148.27     18.47 o 
   0   0  16      607.87      658.38     25.49 o 
   1   0  16     1122.76     1190.43     36.58 o 
   2   0  16     6305.74     6266.75    222.96 o 
   3   0  16      404.72      375.05     53.76 o 
   4   0  16      107.60      119.16     34.79 o 
   5   0  16      134.93      111.55     60.79 o 
  -5   1  16       64.86       75.26     18.32 o 
  -4   1  16       77.02       86.38     16.52 o 
  -3   1  16      203.15      183.33     19.14 o 
  -2   1  16      773.76      720.22     30.11 o 
  -1   1  16       13.58       20.06      6.39 o 
   0   1  16       11.53       98.68     16.75 o 
   1   1  16      365.92      362.99     11.90 o 
   2   1  16      259.33      254.03     16.03 o 
   3   1  16       11.75        2.47     15.63 o 
   4   1  16      892.05      837.28     41.79 o 
   5   1  16      259.69      328.19     50.31 o 
  -5   2  16        4.12       -3.35     18.46 o 
  -4   2  16      624.32      631.24     34.16 o 
  -3   2  16       10.21       57.24     25.46 o 
  -2   2  16       28.46       24.70     10.75 o 
  -1   2  16       25.27       51.79      6.58 o 
   0   2  16      351.99      376.09     12.53 o 
   1   2  16     2156.03     2206.20     42.12 o 
   2   2  16      199.45      171.54     24.40 o 
   3   2  16      967.02      972.06     36.37 o 
   4   2  16        1.42        2.81     24.22 o 
   5   2  16      271.76      245.15     69.21 o 
  -5   3  16     1200.10     1185.84     51.33 o 
  -4   3  16     1418.25     1491.57     57.67 o 
  -3   3  16      772.21      743.14     32.64 o 
  -2   3  16     1020.20     1124.00     35.81 o 
  -1   3  16      896.30      893.85     27.12 o 
   0   3  16      196.92      221.42     10.08 o 
   1   3  16      446.90      459.00     12.89 o 
   2   3  16     3944.04     4061.40    103.95 o 
   3   3  16     2791.93     2788.31     78.28 o 
   4   3  16     1707.77     1762.31     74.95 o 
   5   3  16     1083.56     1140.51     97.47 o 
  -5   4  16      371.07      429.23     28.19 o 
  -4   4  16      685.59      654.02     32.67 o 
  -3   4  16     2321.35     2209.70     73.88 o 
  -2   4  16     1950.97     1796.90     49.72 o 
  -1   4  16      384.04      440.88     17.77 o 
   0   4  16        5.85       -3.78      6.50 o 
   1   4  16      473.67      546.26     21.84 o 
   2   4  16     2370.80     2316.41     65.15 o 
   3   4  16       27.04        8.53     17.49 o 
   4   4  16      450.12      440.41     33.12 o 
   5   4  16      523.79      504.01     86.33 o 
  -6   5  16       96.73      113.05    141.82 o 
  -5   5  16      279.10      310.15     25.94 o 
  -4   5  16      180.25      159.68     26.93 o 
  -3   5  16        0.44        6.27     13.60 o 
  -2   5  16      163.58      151.05     16.42 o 
  -1   5  16      587.20      639.99     36.30 o 
   0   5  16     4120.23     4402.65     83.92 o 
   1   5  16      302.20      312.88     12.27 o 
   2   5  16      796.79      790.20     43.46 o 
   3   5  16     3957.56     3748.59    110.62 o 
   4   5  16     2695.06     2639.17    103.38 o 
   5   5  16      518.19      603.87     57.52 o 
  -5   6  16      262.65      228.82     24.59 o 
  -4   6  16      545.13      513.12     37.12 o 
  -3   6  16     4670.95     4433.50    128.04 o 
  -2   6  16     1900.91     1623.33     48.73 o 
  -1   6  16     2282.25     2122.09     53.76 o 
   0   6  16      798.69      863.69     21.84 o 
   1   6  16      160.46      158.63      9.36 o 
   2   6  16     3703.99     3656.63     98.69 o 
   3   6  16      605.66      576.49     44.60 o 
   4   6  16       49.88       49.64     26.16 o 
   5   6  16      442.76      464.64     51.58 o 
  -5   7  16      249.54      238.41     27.36 o 
  -4   7  16     1469.68     1360.31     52.48 o 
  -3   7  16     1272.75     1201.38     52.47 o 
  -2   7  16      324.59      364.88     25.15 o 
  -1   7  16     5626.32     5990.46    142.22 o 
   0   7  16     2158.28     2280.49     47.09 o 
   1   7  16      530.59      534.62     14.71 o 
   2   7  16     1938.11     1888.48     60.39 o 
   3   7  16     1293.61     1254.76     54.48 o 
   4   7  16      127.74       84.81     26.53 o 
   5   7  16        2.61       65.03     42.51 o 
  -5   8  16       38.88        9.70     41.40 o 
  -4   8  16      659.96      766.91     40.10 o 
  -3   8  16       43.79       40.28     15.26 o 
  -2   8  16      478.44      507.06     22.78 o 
  -1   8  16      351.34      408.79     24.27 o 
   0   8  16     1642.42     1719.92     36.89 o 
   1   8  16     1954.75     1992.42     42.64 o 
   2   8  16      874.53      922.55     49.73 o 
   3   8  16     1489.66     1371.82     89.11 o 
   4   8  16      766.66      735.91     42.60 o 
   5   8  16     1274.35     1376.03     87.48 o 
  -5   9  16     1189.87     1265.55     80.55 o 
  -4   9  16     3066.38     3111.95    108.72 o 
  -3   9  16      665.60      628.90     27.93 o 
  -2   9  16       19.39       11.23     13.12 o 
  -1   9  16      157.07      110.35     11.71 o 
   0   9  16     4579.85     4637.60     88.93 o 
   1   9  16      383.99      418.03     14.44 o 
   2   9  16       60.59       14.16     14.32 o 
   3   9  16       33.35       22.31     17.91 o 
   4   9  16      488.67      618.93     39.47 o 
   5   9  16      694.95      779.02     63.98 o 
  -5  10  16      265.24      352.79     32.95 o 
  -4  10  16        0.56        9.88     21.15 o 
  -3  10  16      832.18      792.97     32.30 o 
  -2  10  16     5009.18     4863.17    132.22 o 
  -1  10  16     1392.56     1558.17     41.89 o 
   0  10  16      374.54      540.92     33.39 o 
   1  10  16     7823.92     8147.56    165.00 o 
   2  10  16     5069.98     5195.54    133.08 o 
   3  10  16       59.46       48.23     18.70 o 
   4  10  16      337.25      324.05     32.09 o 
   5  10  16      637.01      576.33     59.04 o 
  -5  11  16      156.08      196.22     29.46 o 
  -4  11  16      383.66      385.16     23.87 o 
  -3  11  16      570.26      535.31     26.44 o 
  -2  11  16      268.19      228.51     17.65 o 
  -1  11  16        7.83        5.45     11.36 o 
   0  11  16      408.70      435.16     14.98 o 
   1  11  16      108.81      119.50     11.89 o 
   2  11  16      663.82      611.86     39.00 o 
   3  11  16     3066.14     2922.80     88.62 o 
   4  11  16      938.74      988.68     50.98 o 
   5  11  16      195.49      213.37     79.12 o 
  -5  12  16      945.14      993.42     54.37 o 
  -4  12  16      219.15      171.14     20.14 o 
  -3  12  16     6462.01     6117.67    175.90 o 
  -2  12  16     8641.63     8304.58    222.40 o 
  -1  12  16     6574.29     6428.95    148.40 o 
   0  12  16        2.68       -9.62      9.62 o 
   1  12  16     2295.83     2461.08     53.76 o 
   2  12  16      502.76      482.25     23.42 o 
   3  12  16       13.17        5.63     18.83 o 
   4  12  16       82.67       72.54     28.87 o 
   5  12  16       43.58       17.82     45.73 o 
  -5  13  16       63.66       30.46     28.78 o 
  -4  13  16      773.76      732.93     34.61 o 
  -3  13  16     1489.05     1560.30     55.92 o 
  -2  13  16       54.54       45.37     19.96 o 
  -1  13  16     6581.32     6697.15    147.40 o 
   0  13  16     4735.06     4821.91     98.58 o 
   1  13  16      214.41      276.58     23.71 o 
   2  13  16     4232.84     4309.38    127.26 o 
   3  13  16     2657.16     2548.81     73.48 o 
   4  13  16     1078.95     1082.70     55.12 o 
   5  13  16       62.39       13.40     29.99 o 
  -5  14  16      214.06      231.63     37.61 o 
  -4  14  16      227.65      269.14     25.55 o 
  -3  14  16     1258.82     1350.79     52.18 o 
  -2  14  16     1752.96     1646.92     51.16 o 
  -1  14  16     1980.85     1893.44     58.27 o 
   0  14  16     4465.98     4706.66     96.89 o 
   1  14  16      587.24      632.96     22.52 o 
   2  14  16      184.31      210.68     23.22 o 
   3  14  16      392.46      404.75     43.43 o 
   4  14  16      219.34      176.96     31.92 o 
   5  14  16       97.39       83.26     32.68 o 
  -5  15  16      733.96      794.28    100.45 o 
  -4  15  16     3670.28     3704.05    117.72 o 
  -3  15  16     1867.87     1920.52     65.54 o 
  -2  15  16       37.61       53.18     15.65 o 
  -1  15  16     3880.34     3804.68     86.60 o 
   0  15  16    17124.91    17546.80    337.60 o 
   1  15  16      625.50      638.11     29.27 o 
   2  15  16     1406.00     1292.15     43.01 o 
   3  15  16     1944.74     2018.98     62.11 o 
   4  15  16      416.43      367.10     36.30 o 
   5  15  16      181.45      197.76     36.66 o 
  -5  16  16       88.83       76.54     36.08 o 
  -4  16  16       19.60       19.73     22.02 o 
  -3  16  16      827.66      756.75     34.54 o 
  -2  16  16     4382.17     4342.37    120.27 o 
  -1  16  16       66.61      112.43     15.10 o 
   0  16  16     1642.86     1785.50     70.72 o 
   1  16  16     5890.77     5796.12    146.85 o 
   2  16  16     4228.49     4257.86    120.61 o 
   3  16  16       34.26       22.28     19.88 o 
   4  16  16      529.63      524.31     40.66 o 
   5  16  16      809.34      821.25     55.02 o 
  -5  17  16      595.68      674.26     62.09 o 
  -4  17  16     2050.50     2117.96     89.41 o 
  -3  17  16     1708.50     1711.97     61.31 o 
  -2  17  16      149.40      146.97     19.26 o 
  -1  17  16      291.78      305.04     27.86 o 
   0  17  16      876.00      899.00     25.77 o 
   1  17  16     3761.79     3746.46     93.89 o 
   2  17  16      839.37      722.38     30.68 o 
   3  17  16      432.17      413.36     26.15 o 
   4  17  16      475.67      616.32     43.59 o 
   5  17  16       75.51     -119.82    119.82 o 
  -5  18  16      808.85      926.88    103.26 o 
  -4  18  16       58.38       59.87     25.90 o 
  -3  18  16     4396.59     4334.87    135.33 o 
  -2  18  16     8272.28     8177.85    230.20 o 
  -1  18  16     3054.07     3060.76     75.44 o 
   0  18  16      570.67      706.09     36.60 o 
   1  18  16     4594.10     4907.40    134.45 o 
   2  18  16     2723.09     2754.76     84.74 o 
   3  18  16       27.64       -5.35     20.95 o 
   4  18  16     1412.63     1451.74     63.89 o 
  -5  19  16       62.79       67.12     38.28 o 
  -4  19  16        6.72       14.23     25.81 o 
  -3  19  16       48.13       99.07     23.25 o 
  -2  19  16       56.57       76.97     19.57 o 
  -1  19  16     5937.72     5988.35    139.72 o 
   0  19  16     6630.17     6764.65    147.85 o 
   1  19  16      300.75      243.55     20.73 o 
   2  19  16     2281.52     2210.84     70.71 o 
   3  19  16     1600.54     1582.55     53.05 o 
   4  19  16      157.05      179.26     32.54 o 
  -5  20  16      542.75      590.63     54.01 o 
  -4  20  16       21.39        7.07     25.33 o 
  -3  20  16     2116.33     2084.60     71.14 o 
  -2  20  16     4066.98     3970.64    118.72 o 
  -1  20  16     7127.33     7234.38    177.43 o 
   0  20  16     2591.12     2787.22     66.46 o 
   1  20  16      281.84      260.39     21.68 o 
   2  20  16      181.47      258.51     24.56 o 
   3  20  16       44.44       51.97     22.61 o 
   4  20  16       28.57       50.34     26.41 o 
  -4  21  16     2853.81     2906.69    129.88 o 
  -3  21  16     2125.63     2288.53     96.53 o 
  -2  21  16      209.29      213.36     21.97 o 
  -1  21  16     3463.73     3561.17     91.31 o 
   0  21  16     4414.48     4288.83    104.39 o 
   1  21  16      130.89      115.64     20.19 o 
   2  21  16      349.90      365.35     29.24 o 
   3  21  16      802.04      786.29     35.72 o 
   4  21  16      546.41      575.08     35.09 o 
  -4  22  16       94.01      115.37     28.95 o 
  -3  22  16      215.03      228.07     22.24 o 
  -2  22  16      118.97      113.58     20.73 o 
  -1  22  16     1138.57     1079.11     38.21 o 
   0  22  16     2848.27     2797.66     71.96 o 
   1  22  16     1182.13     1070.57     39.22 o 
   2  22  16      301.72      299.13     28.96 o 
   3  22  16      221.54      252.92     28.67 o 
   4  22  16     1795.18     1836.96     65.11 o 
  -4  23  16     2149.61     2385.71    103.04 o 
  -3  23  16     1940.80     2033.07     66.55 o 
  -2  23  16      206.07      225.90     21.98 o 
  -1  23  16      745.98      773.52     30.72 o 
   0  23  16     2754.26     2795.93     71.87 o 
   1  23  16     3994.99     3844.74    114.14 o 
   2  23  16       25.26       14.45     26.02 o 
   3  23  16      897.27      834.35     40.67 o 
   4  23  16        1.85        9.83     30.99 o 
  -4  24  16        0.65       41.51     33.31 o 
  -3  24  16     1349.71     1430.85     62.51 o 
  -2  24  16     4299.43     4459.02    160.23 o 
  -1  24  16     1003.42     1082.13     87.34 o 
   0  24  16      946.31     1041.07     37.62 o 
   1  24  16     2757.60     2859.04     88.58 o 
   2  24  16     1301.15     1278.21     64.28 o 
   3  24  16        9.00       16.94     27.43 o 
   4  24  16      499.77      497.04     42.07 o 
  -4  25  16      211.88      209.01     45.11 o 
  -3  25  16      418.37      446.63     29.41 o 
  -2  25  16      671.75      688.62     40.30 o 
  -1  25  16      662.93      716.19     41.27 o 
   0  25  16        4.90       15.65     19.78 o 
   1  25  16      260.11      272.63     26.42 o 
   2  25  16      335.72      304.79     41.43 o 
   3  25  16      120.17       86.38     43.35 o 
   4  25  16      113.31      156.07     35.11 o 
  -4  26  16       39.65       66.72     43.35 o 
  -3  26  16     1131.90     1110.94     56.46 o 
  -2  26  16     3656.92     3814.52    129.23 o 
  -1  26  16     3627.89     3784.08    168.09 o 
   0  26  16       54.34       65.66     24.36 o 
   1  26  16     1216.35     1129.79     44.93 o 
   2  26  16      648.92      660.76     44.02 o 
   3  26  16      117.78      146.88     33.23 o 
  -4  27  16      483.05      597.79     56.43 o 
  -3  27  16      430.07      530.50     59.13 o 
  -2  27  16       55.50       49.19     23.45 o 
  -1  27  16     1744.25     1796.38     67.20 o 
   0  27  16     1623.01     1604.32    104.12 o 
   1  27  16      248.49      240.75     27.66 o 
   2  27  16      311.40      268.71     36.43 o 
   3  27  16      754.71      702.99     44.36 o 
  -4  28  16        3.55       74.06    145.40 o 
  -3  28  16       31.85       65.87     27.46 o 
  -2  28  16      512.15      516.77     30.81 o 
  -1  28  16     2152.78     2200.03     84.75 o 
   0  28  16     1448.38     1430.96     75.13 o 
   1  28  16        6.15      -18.73     26.65 o 
   2  28  16      298.95      219.71     35.70 o 
   3  28  16      311.56      286.71     37.39 o 
  -3  29  16     1255.27     1458.76     86.72 o 
  -2  29  16       36.87       46.49     25.83 o 
  -1  29  16     1244.84     1200.49     69.56 o 
   0  29  16     2809.84     2721.76    179.55 o 
   1  29  16      960.96      852.75     90.48 o 
   2  29  16        4.73      -14.47     34.27 o 
   3  29  16      205.02      241.96     37.01 o 
  -3  30  16      539.98      571.75     42.13 o 
  -2  30  16      368.44      421.37     37.54 o 
  -1  30  16       47.00       68.62     32.77 o 
   0  30  16     1682.65     1716.91     69.17 o 
   1  30  16     1117.15     1095.00     72.21 o 
   2  30  16      133.73       74.15     36.42 o 
   3  30  16       11.22       32.64     38.55 o 
  -3  31  16      312.02      359.77     38.42 o 
  -2  31  16      604.10      639.62     40.51 o 
  -1  31  16        6.95       15.83     32.91 o 
   0  31  16      333.06      291.76     36.87 o 
   1  31  16      310.40      249.66     47.12 o 
   2  31  16       88.75       35.76     37.56 o 
  -3  32  16      193.30      194.97     33.02 o 
  -2  32  16     1708.00     1804.47    120.26 o 
  -1  32  16      563.23      517.10     51.99 o 
   0  32  16       14.75       30.42     41.99 o 
   1  32  16      434.74      332.09     51.18 o 
   2  32  16      192.52      225.73     49.85 o 
  -2  33  16       56.77       69.20     36.12 o 
  -1  33  16      651.67      637.98     50.08 o 
   0  33  16      230.41      180.53     61.04 o 
   1  33  16      118.31       51.66     53.89 o 
   2  33  16      504.78      535.74     47.49 o 
  -2  34  16      342.00      253.40     43.90 o 
  -1  34  16     1596.82     1581.03    190.48 o 
   0  34  16      344.12      271.81     48.62 o 
   1  34  16       14.86       16.02     71.44 o 
   2  34  16      195.57      189.04     67.69 o 
  -1  35  16      134.34      121.65     41.52 o 
   0  35  16      429.08      349.55     84.08 o 
   1  35  16       61.33      133.39     72.67 o 
  -1  36  16       30.09       -6.75     41.63 o 
   0  36  16      372.93      454.64     75.85 o 
  -5   1  17      319.38      346.21     38.38 o 
  -4   1  17     3883.76     3787.97    120.61 o 
  -3   1  17     3784.82     3647.40    115.48 o 
  -2   1  17      870.97      871.18     31.50 o 
  -1   1  17       56.45       35.83      6.38 o 
   0   1  17      104.31      123.83     11.60 o 
   1   1  17     5187.79     5331.10    105.76 o 
   2   1  17     9688.17    10071.03    250.84 o 
   3   1  17     1115.35     1126.93     36.43 o 
   4   1  17       79.95       61.47     24.97 o 
   5   1  17      537.06      539.57     60.91 o 
  -5   2  17      617.98      659.43     40.85 o 
  -4   2  17       21.12        2.22     23.60 o 
  -3   2  17      521.19      490.01     25.80 o 
  -2   2  17     1962.44     1903.80     58.01 o 
  -1   2  17      356.65      367.81     14.75 o 
   0   2  17      413.14      427.36     13.87 o 
   1   2  17     1485.27     1507.94     32.73 o 
   2   2  17      872.23      867.84     29.14 o 
   3   2  17     1908.19     1982.04     57.10 o 
   4   2  17     3129.98     3196.08    122.09 o 
   5   2  17      549.06      549.13     59.85 o 
  -5   3  17        3.54       28.92     23.66 o 
  -4   3  17      132.16      109.72     19.30 o 
  -3   3  17      249.36      250.14     20.37 o 
  -2   3  17      183.75      145.82     30.65 o 
  -1   3  17      317.41      387.29     20.29 o 
   0   3  17     1195.53     1154.48     27.14 o 
   1   3  17     5740.89     5915.01    112.93 o 
   2   3  17      631.59      637.49     26.27 o 
   3   3  17      221.06      186.96     18.56 o 
   4   3  17      132.55      139.88     27.15 o 
   5   3  17        0.28      -36.41     43.17 o 
  -5   4  17     2578.71     2825.35    106.72 o 
  -4   4  17     2240.15     2097.20     73.62 o 
  -3   4  17      131.04      131.08     21.83 o 
  -2   4  17     1259.88     1203.88     45.03 o 
  -1   4  17      512.26      492.36     19.59 o 
   0   4  17      367.08      406.24     13.16 o 
   1   4  17     1394.62     1298.78     31.81 o 
   2   4  17      699.31      672.74     25.02 o 
   3   4  17     2293.34     2226.55     65.37 o 
   4   4  17     3695.54     3635.00    137.21 o 
   5   4  17     1429.49     1522.76    104.99 o 
  -5   5  17      475.58      514.19     37.08 o 
  -4   5  17     1296.84     1257.47     82.47 o 
  -3   5  17      138.55      168.96     22.06 o 
  -2   5  17        1.99        7.12     10.62 o 
  -1   5  17      310.08      352.31     15.26 o 
   0   5  17       13.83       21.07      7.97 o 
   1   5  17     2476.90     2532.20     49.69 o 
   2   5  17     5586.49     5714.25    151.83 o 
   3   5  17      133.57      116.84     18.20 o 
   4   5  17      382.05      350.68     31.88 o 
   5   5  17      970.76     1123.63     77.63 o 
  -5   6  17     1169.31     1143.14     51.99 o 
  -4   6  17     2118.76     1985.17     70.49 o 
  -3   6  17      177.56      180.94     17.32 o 
  -2   6  17     2289.68     2152.70     62.29 o 
  -1   6  17     2723.76     2804.55     69.41 o 
   0   6  17      950.55     1030.69     24.41 o 
   1   6  17      285.88      279.73     11.64 o 
   2   6  17      195.66      180.71     17.13 o 
   3   6  17       35.17       18.92     18.98 o 
   4   6  17       55.23       51.67     26.60 o 
   5   6  17      250.42      216.16     47.14 o 
  -5   7  17      163.79      183.38     28.13 o 
  -4   7  17     1765.73     1776.51     97.28 o 
  -3   7  17     2854.56     2719.29     88.30 o 
  -2   7  17     1090.92     1023.72     50.19 o 
  -1   7  17       21.84        6.15     10.63 o 
   0   7  17      131.45      146.89     10.21 o 
   1   7  17     2305.15     2377.21     45.54 o 
   2   7  17     1586.45     1504.73     47.53 o 
   3   7  17      319.58      306.51     23.99 o 
   4   7  17      206.77      151.78     41.16 o 
   5   7  17      609.58      652.82     60.71 o 
  -5   8  17      171.81      161.09     33.65 o 
  -4   8  17       66.20       44.12     20.76 o 
  -3   8  17       41.71       40.93     21.27 o 
  -2   8  17      362.51      372.04     20.45 o 
  -1   8  17      477.81      496.09     29.26 o 
   0   8  17     1661.84     1699.57     38.28 o 
   1   8  17     1229.34     1249.43     27.92 o 
   2   8  17     2950.20     2867.21     80.13 o 
   3   8  17     5287.87     5314.55    151.96 o 
   4   8  17     1155.52     1281.93     60.39 o 
   5   8  17       15.47       -4.05     42.36 o 
  -5   9  17       28.92       62.11     26.25 o 
  -4   9  17     1250.66     1192.86     52.39 o 
  -3   9  17     2732.01     2641.10     80.66 o 
  -2   9  17     1044.17      991.77     51.68 o 
  -1   9  17       25.87       -1.41     11.34 o 
   0   9  17     1919.05     1996.91     44.07 o 
   1   9  17     1113.24     1116.38     33.77 o 
   2   9  17      668.67      624.43     28.51 o 
   3   9  17     1329.53     1218.77     44.36 o 
   4   9  17      262.37      295.47     32.04 o 
   5   9  17       24.51        7.74     30.77 o 
  -5  10  17     1316.84     1467.24     89.64 o 
  -4  10  17      917.12      870.17     36.68 o 
  -3  10  17      230.44      237.46     19.95 o 
  -2  10  17      392.06      430.85     24.98 o 
  -1  10  17       26.69       38.21     11.96 o 
   0  10  17      867.62      877.68     23.22 o 
   1  10  17      504.21      423.54     15.98 o 
   2  10  17     2833.90     2820.50     80.21 o 
   3  10  17     1661.27     1658.55     56.34 o 
   4  10  17     2731.05     2728.71    108.55 o 
   5  10  17     1373.75     1505.43     77.68 o 
  -5  11  17      157.50      164.46     29.92 o 
  -4  11  17       14.92       26.59     18.17 o 
  -3  11  17     1172.76     1062.77     47.68 o 
  -2  11  17     1540.74     1438.96     45.73 o 
  -1  11  17      312.37      303.14     16.14 o 
   0  11  17     2205.18     2232.17     48.79 o 
   1  11  17     7387.10     7646.55    156.24 o 
   2  11  17     1683.60     1845.20     55.54 o 
   3  11  17      265.13      286.45     23.44 o 
   4  11  17     1769.90     1874.78     80.62 o 
   5  11  17     1314.08     1430.01     76.79 o 
  -5  12  17      708.84      776.48     83.11 o 
  -4  12  17      602.73      571.61     29.76 o 
  -3  12  17       21.38       52.75     29.36 o 
  -2  12  17     1473.20     1525.09     47.76 o 
  -1  12  17     2760.31     2799.53     70.51 o 
   0  12  17      306.15      321.48     13.88 o 
   1  12  17       46.92       52.68     12.68 o 
   2  12  17     1063.56      913.12     33.12 o 
   3  12  17        7.93       10.19     20.11 o 
   4  12  17      322.18      327.03     37.34 o 
   5  12  17      563.54      703.16     50.22 o 
  -5  13  17      442.80      466.94     38.97 o 
  -4  13  17      725.94      748.32     35.30 o 
  -3  13  17      715.08      778.21     45.01 o 
  -2  13  17       11.59        6.84     14.75 o 
  -1  13  17       53.55       48.91     13.41 o 
   0  13  17     4265.64     4228.33     87.45 o 
   1  13  17     7278.59     6949.94    158.97 o 
   2  13  17     3005.21     2863.51     80.14 o 
   3  13  17        0.92       30.23     20.53 o 
   4  13  17      770.86      772.65     46.49 o 
   5  13  17     1082.31     1138.80     65.57 o 
  -5  14  17       74.30       83.22     34.27 o 
  -4  14  17     1802.64     1605.29     59.15 o 
  -3  14  17     1285.98     1143.13     44.10 o 
  -2  14  17      391.01      361.34     21.06 o 
  -1  14  17     2791.89     2774.70     67.47 o 
   0  14  17     2639.94     2648.11     57.09 o 
   1  14  17      451.05      466.95     19.96 o 
   2  14  17     3357.32     3459.84     95.23 o 
   3  14  17     3807.99     4017.29    110.49 o 
   4  14  17     1135.78     1239.91     61.21 o 
   5  14  17       18.93       40.62     35.50 o 
  -5  15  17       69.29       97.43     43.95 o 
  -4  15  17      481.34      542.56     44.54 o 
  -3  15  17     1678.73     1624.79     57.63 o 
  -2  15  17     4469.92     4321.29    119.40 o 
  -1  15  17      234.84      279.98     16.57 o 
   0  15  17      420.88      385.75     29.07 o 
   1  15  17      334.65      360.03     18.52 o 
   2  15  17      579.30      546.76     26.58 o 
   3  15  17      222.24      209.82     22.69 o 
   4  15  17        1.89       47.73     31.15 o 
   5  15  17       26.22       43.84     36.25 o 
  -5  16  17       45.91       17.40     42.24 o 
  -4  16  17      107.50       82.15     23.59 o 
  -3  16  17       56.27       73.61     19.08 o 
  -2  16  17      105.98      111.99     17.88 o 
  -1  16  17     1657.09     1799.94     65.07 o 
   0  16  17     1608.49     1690.33     40.09 o 
   1  16  17       14.56        7.10     14.73 o 
   2  16  17     3416.53     3603.83    100.03 o 
   3  16  17     3742.26     3730.66    128.52 o 
   4  16  17     2193.29     2334.89     95.18 o 
  -5  17  17      168.60      200.66     33.30 o 
  -4  17  17        3.12       -3.31     24.59 o 
  -3  17  17      698.19      701.29     33.66 o 
  -2  17  17     1961.63     1941.14     62.85 o 
  -1  17  17     3391.12     3400.96     79.07 o 
   0  17  17     1650.66     1742.34     42.69 o 
   1  17  17    10647.51     9922.03    277.43 o 
   2  17  17     1292.39     1272.27     51.92 o 
   3  17  17      205.28      182.24     22.88 o 
   4  17  17     1628.47     1662.78     70.08 o 
  -5  18  17      362.37      413.91     39.04 o 
  -4  18  17      833.36      805.61     43.22 o 
  -3  18  17      349.41      338.92     37.16 o 
  -2  18  17      432.04      477.10     26.55 o 
  -1  18  17     1621.44     1683.69     44.15 o 
   0  18  17       75.99       85.24     14.46 o 
   1  18  17      825.10      793.78     33.88 o 
   2  18  17      828.20      888.13     37.66 o 
   3  18  17      128.77      133.23     23.36 o 
   4  18  17       15.69       13.83     27.89 o 
  -5  19  17      429.98      495.96     46.93 o 
  -4  19  17       11.08       21.02     26.49 o 
  -3  19  17      336.08      294.71     39.69 o 
  -2  19  17      185.74      190.75     21.89 o 
  -1  19  17     3122.61     3090.55     76.62 o 
   0  19  17     7172.62     7167.22    157.35 o 
   1  19  17     6116.14     5859.48    166.96 o 
   2  19  17     2089.18     2083.08    105.36 o 
   3  19  17      667.86      689.37     33.43 o 
   4  19  17     1352.19     1365.81     56.14 o 
  -4  20  17      822.73      772.06     43.82 o 
  -3  20  17      972.25      847.37     37.15 o 
  -2  20  17      662.73      681.78     32.65 o 
  -1  20  17     1380.22     1435.24     69.52 o 
   0  20  17      719.49      760.10     28.43 o 
   1  20  17        0.06        2.44     20.54 o 
   2  20  17      986.64      925.92     42.22 o 
   3  20  17     1369.31     1500.90     99.91 o 
   4  20  17      125.55      164.52     31.32 o 
  -4  21  17        0.51       15.41     26.63 o 
  -3  21  17        4.11       -2.99     19.76 o 
  -2  21  17     2249.00     2247.29     68.69 o 
  -1  21  17     2009.27     2039.46     57.92 o 
   0  21  17      675.99      757.63     27.79 o 
   1  21  17      889.88      896.60     37.42 o 
   2  21  17      172.33      124.95     26.42 o 
   3  21  17        6.52       -5.23     25.81 o 
   4  21  17      666.31      662.21     40.99 o 
  -4  22  17      234.04      291.85     32.56 o 
  -3  22  17       14.08       -2.32     21.02 o 
  -2  22  17       71.84       81.32     21.35 o 
  -1  22  17     1604.68     1672.96     66.32 o 
   0  22  17      777.39      783.76     31.83 o 
   1  22  17      329.62      316.90     29.22 o 
   2  22  17     3696.66     3670.66    175.12 o 
   3  22  17     3672.44     3541.96    234.17 o 
   4  22  17      258.30      269.86     34.26 o 
  -4  23  17        5.18       26.49     29.30 o 
  -3  23  17      410.85      417.85     32.15 o 
  -2  23  17      232.59      270.21     23.19 o 
  -1  23  17       29.97       45.60     18.90 o 
   0  23  17      549.34      548.68     41.74 o 
   1  23  17      748.16      606.00     49.28 o 
   2  23  17      590.10      585.25     42.46 o 
   3  23  17      142.36      190.60     31.56 o 
   4  23  17      649.13      705.21     89.25 o 
  -4  24  17      112.14       93.57     42.59 o 
  -3  24  17      286.65      278.29     25.47 o 
  -2  24  17      243.98      266.81     23.74 o 
  -1  24  17       70.80      112.68     20.84 o 
   0  24  17       71.94       34.15     21.92 o 
   1  24  17     1182.80     1213.32     49.51 o 
   2  24  17     2834.14     2782.21    130.42 o 
   3  24  17     1422.62     1469.36     79.17 o 
   4  24  17      512.81      538.77     44.91 o 
  -4  25  17       67.22       88.10     42.42 o 
  -3  25  17      439.88      456.30     29.59 o 
  -2  25  17     1127.64     1161.21     41.47 o 
  -1  25  17       90.21       77.47     24.23 o 
   0  25  17      922.90      848.82     59.99 o 
   1  25  17     2792.26     2511.70    142.90 o 
   2  25  17      418.51      354.66     39.47 o 
   3  25  17     1161.67     1169.18     53.64 o 
  -4  26  17      133.18      163.30     45.02 o 
  -3  26  17      251.19      230.08     28.49 o 
  -2  26  17        4.25       41.90     21.52 o 
  -1  26  17      130.50      163.77     32.72 o 
   0  26  17      490.20      480.32     31.19 o 
   1  26  17      418.70      467.10     32.88 o 
   2  26  17        5.27       21.41     32.03 o 
   3  26  17      482.10      548.82     39.99 o 
  -4  27  17       25.55       25.17     43.71 o 
  -3  27  17      179.65      183.88     28.66 o 
  -2  27  17        0.87        4.52     23.63 o 
  -1  27  17      407.76      399.48     36.07 o 
   0  27  17     1798.92     1704.46     73.47 o 
   1  27  17     1189.93     1011.08     56.45 o 
   2  27  17      638.29      613.15     43.61 o 
   3  27  17       19.28       -1.06     32.79 o 
  -3  28  17       55.32       44.15     27.82 o 
  -2  28  17      123.82      170.82     26.20 o 
  -1  28  17      733.88      683.53     46.77 o 
   0  28  17       91.26       81.70     29.23 o 
   1  28  17       47.89      -12.51     32.28 o 
   2  28  17      946.87      787.20     58.20 o 
   3  28  17     1790.05     1826.93    136.22 o 
  -3  29  17       26.98       41.29     32.48 o 
  -2  29  17      771.79      808.62     40.12 o 
  -1  29  17     1499.50     1579.76     67.50 o 
   0  29  17      944.83     1017.19     49.82 o 
   1  29  17      198.84      216.34     34.92 o 
   2  29  17      494.49      516.31     50.15 o 
   3  29  17      335.76      369.75     44.26 o 
  -3  30  17       41.39       41.89     32.05 o 
  -2  30  17      432.24      456.07     41.53 o 
  -1  30  17      424.39      498.56     47.19 o 
   0  30  17       31.52      -14.38     35.72 o 
   1  30  17      606.20      521.54     48.36 o 
   2  30  17     1459.40     1439.97    141.81 o 
   3  30  17      664.05      529.87     68.70 o 
  -3  31  17       25.11       14.29     32.97 o 
  -2  31  17      672.83      715.07     53.78 o 
  -1  31  17      345.18      327.53     42.21 o 
   0  31  17       22.06       30.73     41.89 o 
   1  31  17      682.67      444.73     51.93 o 
   2  31  17       33.60       -9.11     37.34 o 
  -2  32  17      167.28      221.40     34.63 o 
  -1  32  17        8.58      -37.54     37.54 o 
   0  32  17      221.88      213.79     45.90 o 
   1  32  17      653.47      640.69     57.33 o 
   2  32  17      865.59      916.01     78.31 o 
  -2  33  17      215.26      176.25     42.61 o 
  -1  33  17      961.24      936.18    116.58 o 
   0  33  17     1268.96     1250.63    103.81 o 
   1  33  17      315.41      156.32     56.70 o 
   2  33  17      101.74       91.56     55.46 o 
  -2  34  17       71.21      122.68     42.56 o 
  -1  34  17        7.92       72.64     40.99 o 
   0  34  17       84.09       39.81     51.14 o 
   1  34  17      153.60      200.83     53.66 o 
  -1  35  17      734.01      754.60     54.78 o 
   0  35  17      567.64      575.17     66.28 o 
   1  35  17       21.96       52.91     77.73 o 
   0  36  17        1.03      -44.87     44.87 o 
  -5   0  18     2708.54     2682.80    124.30 o 
  -4   0  18     7460.59     6973.13    289.62 o 
  -3   0  18      289.80      323.74     33.56 o 
  -2   0  18    15800.95    15361.35    601.57 o 
  -1   0  18    29679.00    29262.12    844.89 o 
   0   0  18    27042.40    27654.82    749.92 o 
   1   0  18     2106.28     1897.59     89.45 o 
   2   0  18     9975.40    10786.47    379.29 o 
   3   0  18     6900.66     6782.64    243.05 o 
   4   0  18      282.32      213.85     41.56 o 
   5   0  18      346.38      274.12     71.40 o 
  -5   1  18       22.65       41.13     20.78 o 
  -4   1  18      342.64      352.54     33.12 o 
  -3   1  18     3290.02     3020.84    104.09 o 
  -2   1  18     3382.82     3256.36     94.45 o 
  -1   1  18       15.88       63.17     19.10 o 
   0   1  18     3304.18     3228.09     67.06 o 
   1   1  18    14527.19    14798.88    277.89 o 
   2   1  18     1566.14     1601.51     53.86 o 
   3   1  18       22.22        2.68     16.81 o 
   4   1  18       17.57       -4.39     26.24 o 
   5   1  18      489.76      429.77     56.44 o 
  -5   2  18      474.22      472.22     29.98 o 
  -4   2  18     1162.36     1221.16     49.07 o 
  -3   2  18       40.11       58.66     17.63 o 
  -2   2  18     5512.47     5316.86    150.11 o 
  -1   2  18    11799.09    11604.71    257.24 o 
   0   2  18     7532.53     7659.04    157.74 o 
   1   2  18      205.48      107.33     18.45 o 
   2   2  18     4460.72     4567.30    116.88 o 
   3   2  18     6138.50     6130.57    155.77 o 
   4   2  18      378.52      410.20     34.16 o 
   5   2  18       39.18       19.62     44.82 o 
  -5   3  18      123.81      132.79     23.34 o 
  -4   3  18     4643.59     4326.99    137.42 o 
  -3   3  18    12558.72    11994.91    364.33 o 
  -2   3  18    10778.14    10394.23    289.96 o 
  -1   3  18     1770.04     1874.52     46.54 o 
   0   3  18    25875.84    27180.54    535.41 o 
   1   3  18    56766.21    58187.97   1083.11 o 
   2   3  18    17006.08    17462.36    429.11 o 
   3   3  18      108.29       94.92     17.78 o 
   4   3  18     2949.64     2888.46    112.92 o 
   5   3  18      469.37      588.44     62.80 o 
  -5   4  18       42.12       28.56     22.18 o 
  -4   4  18        4.79       31.76     22.63 o 
  -3   4  18       10.97       11.25     18.04 o 
  -2   4  18     1046.79     1019.93     34.00 o 
  -1   4  18     3651.27     3661.45     89.22 o 
   0   4  18     2878.44     2710.45     61.85 o 
   1   4  18     1094.68      981.29     23.57 o 
   2   4  18      418.71      344.40     21.65 o 
   3   4  18     2006.67     1996.46     60.98 o 
   4   4  18       74.49       99.88     28.24 o 
   5   4  18        1.48       -2.41     31.84 o 
  -5   5  18        0.22       -3.30     22.42 o 
  -4   5  18      985.16      839.85     39.04 o 
  -3   5  18     6645.34     6261.60    193.40 o 
  -2   5  18     3042.08     2830.42     78.58 o 
  -1   5  18     1049.55     1037.55     30.98 o 
   0   5  18     7593.39     7242.87    141.18 o 
   1   5  18    25964.52    26385.96    478.60 o 
   2   5  18    10080.78    10009.04    248.78 o 
   3   5  18       48.96       40.76     18.54 o 
   4   5  18     1232.28     1233.88     58.60 o 
   5   5  18      968.77     1011.89     63.25 o 
  -5   6  18      875.38      838.19     42.74 o 
  -4   6  18     2909.42     2780.59     93.61 o 
  -3   6  18        6.57        5.19     15.31 o 
  -2   6  18    11283.35    11239.50    312.49 o 
  -1   6  18    18819.28    19364.03    453.16 o 
   0   6  18     9910.65    10306.88    206.36 o 
   1   6  18       78.44       65.73      9.84 o 
   2   6  18     4711.01     4877.92    125.19 o 
   3   6  18     4031.78     4202.24    119.90 o 
   4   6  18      674.32      712.41     49.17 o 
   5   6  18       19.44       13.03     30.90 o 
  -5   7  18        3.60       18.26     27.25 o 
  -4   7  18        5.89       58.22     22.29 o 
  -3   7  18       62.36       62.83     16.52 o 
  -2   7  18      285.52      317.88     21.27 o 
  -1   7  18     1938.72     2120.58     54.96 o 
   0   7  18     1038.48     1209.47     30.15 o 
   1   7  18        9.03        9.48     10.09 o 
   2   7  18      173.49      188.85     20.08 o 
   3   7  18      118.07       82.55     19.68 o 
   4   7  18        3.32       -4.49     27.04 o 
   5   7  18       17.90       10.16     32.81 o 
  -5   8  18     1112.41     1141.48     52.87 o 
  -4   8  18     2647.42     2510.50     90.59 o 
  -3   8  18        4.19        7.42     15.97 o 
  -2   8  18     6838.18     6655.40    191.74 o 
  -1   8  18    18538.84    18478.89    431.39 o 
   0   8  18    13932.51    14124.37    280.68 o 
   1   8  18      188.38      174.92     11.92 o 
   2   8  18     6661.53     7385.39    194.55 o 
   3   8  18     6949.56     7133.75    213.83 o 
   4   8  18      562.76      524.49     38.77 o 
   5   8  18      122.87       82.80     33.63 o 
  -5   9  18       40.02       71.30     27.10 o 
  -4   9  18      145.51      174.35     19.17 o 
  -3   9  18     3483.12     3436.95    102.67 o 
  -2   9  18     4305.93     4258.59    125.57 o 
  -1   9  18       13.94       22.67     15.04 o 
   0   9  18     7579.81     8107.23    163.34 o 
   1   9  18    17283.31    17349.73    361.81 o 
   2   9  18     5183.52     5274.47    149.37 o 
   3   9  18       61.93       61.87     21.44 o 
   4   9  18      346.32      344.12     34.74 o 
   5   9  18      422.63      401.98     41.65 o 
  -5  10  18      207.74      205.18     30.67 o 
  -4  10  18      562.18      606.90     30.10 o 
  -3  10  18        3.67       13.76     17.01 o 
  -2  10  18      285.43      283.13     19.50 o 
  -1  10  18      176.02      174.66     21.51 o 
   0  10  18      172.13      158.64     11.59 o 
   1  10  18       49.28       31.02     12.11 o 
   2  10  18      104.74      107.41     17.10 o 
   3  10  18      136.79      130.39     22.87 o 
   4  10  18        0.30       21.37     28.62 o 
   5  10  18      238.89      274.70     39.16 o 
  -5  11  18        0.29       -0.23     28.32 o 
  -4  11  18     2257.44     2135.15     73.00 o 
  -3  11  18     5970.87     5885.78    169.32 o 
  -2  11  18     3311.40     3311.29     93.12 o 
  -1  11  18       78.42      110.59     14.48 o 
   0  11  18     9667.57     9805.70    196.16 o 
   1  11  18    18406.62    17660.05    381.49 o 
   2  11  18    11042.04    10923.57    299.07 o 
   3  11  18       21.57       27.46     20.48 o 
   4  11  18     1521.00     1594.65     73.17 o 
   5  11  18      308.48      313.44     40.86 o 
  -5  12  18      258.07      202.49     35.15 o 
  -4  12  18      984.78     1045.76     53.22 o 
  -3  12  18       66.90       98.40     19.01 o 
  -2  12  18     3928.50     3922.28    108.25 o 
  -1  12  18     8609.44     8575.20    202.36 o 
   0  12  18     3887.21     3906.47     89.12 o 
   1  12  18      147.32      132.92     14.26 o 
   2  12  18       34.96       23.25     18.30 o 
   3  12  18     2069.12     2115.81     70.03 o 
   4  12  18     1167.40     1341.95     64.81 o 
   5  12  18        8.31      -34.99     34.99 o 
  -5  13  18       42.72       42.47     36.82 o 
  -4  13  18      530.16      452.22     28.56 o 
  -3  13  18     1636.77     1528.14     55.96 o 
  -2  13  18      354.94      382.95     21.63 o 
  -1  13  18      327.94      332.87     18.06 o 
   0  13  18     2110.77     1991.58     44.93 o 
   1  13  18     5267.58     5216.39    116.73 o 
   2  13  18       38.30       34.07     18.78 o 
   3  13  18       37.64       31.72     21.69 o 
   4  13  18        8.25       -5.75     29.66 o 
   5  13  18      171.27      178.69     39.72 o 
  -5  14  18      182.32      227.41     48.38 o 
  -4  14  18      260.97      266.56     25.42 o 
  -3  14  18       98.11       64.27     16.68 o 
  -2  14  18     4473.81     4425.96    122.18 o 
  -1  14  18     8325.64     8238.78    185.18 o 
   0  14  18     6470.15     6326.67    127.47 o 
   1  14  18     1126.02     1036.72     40.96 o 
   2  14  18     2887.97     3083.28     90.97 o 
   3  14  18     3330.48     3434.14    102.91 o 
   4  14  18      281.10      291.14     33.07 o 
   5  14  18       75.55       48.30    128.33 o 
  -5  15  18       12.04      -10.61     35.67 o 
  -4  15  18       12.10      -21.82     21.82 o 
  -3  15  18     1461.74     1475.46     53.79 o 
  -2  15  18     2978.47     3067.52     86.53 o 
  -1  15  18      111.90      127.49     15.08 o 
   0  15  18      326.45      297.51     19.60 o 
   1  15  18     4292.01     4268.48    104.92 o 
   2  15  18     1164.59     1282.57     46.41 o 
   3  15  18      178.17      184.33     24.07 o 
   4  15  18       57.38       67.03     39.30 o 
  -5  16  18       74.01      139.78     38.39 o 
  -4  16  18       27.86       58.94     23.14 o 
  -3  16  18      122.99      127.65     20.34 o 
  -2  16  18      813.07      880.50     41.23 o 
  -1  16  18     1725.09     1787.82     47.45 o 
   0  16  18      767.10      744.60     22.24 o 
   1  16  18      188.28      135.03     17.76 o 
   2  16  18      679.85      715.75     33.11 o 
   3  16  18      698.38      683.86     33.68 o 
   4  16  18        4.20       -0.15     27.28 o 
  -5  17  18       45.90       62.66     38.60 o 
  -4  17  18      630.86      718.79     37.64 o 
  -3  17  18      681.29      700.29     34.40 o 
  -2  17  18     1229.32     1338.83     59.61 o 
  -1  17  18      538.99      565.04     24.63 o 
   0  17  18     1328.23     1320.01     44.19 o 
   1  17  18     3084.28     2639.22    120.75 o 
   2  17  18     3124.24     3073.07    126.29 o 
   3  17  18      118.96      114.04     22.86 o 
   4  17  18       68.56       32.78     28.35 o 
  -5  18  18       99.82      112.09     32.74 o 
  -4  18  18       12.09       29.62     26.17 o 
  -3  18  18      382.19      401.38     27.85 o 
  -2  18  18      771.31      796.23     34.01 o 
  -1  18  18     1457.31     1480.81     64.28 o 
   0  18  18     1114.10     1021.53     39.18 o 
   1  18  18       14.87      -18.13     18.13 o 
   2  18  18       51.06       47.63     23.89 o 
   3  18  18      483.12      504.52     30.01 o 
   4  18  18      427.64      457.31     35.28 o 
  -4  19  18      412.42      403.47     34.47 o 
  -3  19  18      107.86       93.05     24.39 o 
  -2  19  18      613.85      614.36     29.18 o 
  -1  19  18      411.64      425.28     28.05 o 
   0  19  18      829.12      680.97     41.03 o 
   1  19  18     2115.08     1926.83     58.81 o 
   2  19  18      553.50      547.28     46.91 o 
   3  19  18       90.10       55.76     25.36 o 
   4  19  18      142.82      159.14     31.33 o 
  -4  20  18       85.95       36.84     32.27 o 
  -3  20  18       44.14       -3.43     24.41 o 
  -2  20  18      741.80      804.35     53.71 o 
  -1  20  18     1094.58     1145.67     52.05 o 
   0  20  18      846.72      809.14     35.63 o 
   1  20  18     1090.80     1014.23     39.56 o 
   2  20  18      340.88      380.94     46.61 o 
   3  20  18      100.98      138.86     27.32 o 
   4  20  18       13.72       23.71     28.72 o 
  -4  21  18       36.45        6.50     25.94 o 
  -3  21  18       17.05       20.08     20.09 o 
  -2  21  18        3.23       12.66     20.21 o 
  -1  21  18      761.50      780.71     43.37 o 
   0  21  18      273.45      291.67     20.88 o 
   1  21  18      323.82      311.06     25.29 o 
   2  21  18      324.24      321.79     30.59 o 
   3  21  18       38.18       32.53     26.78 o 
   4  21  18       85.34      101.21     32.59 o 
  -4  22  18       92.15       77.00     29.29 o 
  -3  22  18      218.75      207.84     24.28 o 
  -2  22  18      311.14      372.92     26.44 o 
  -1  22  18      465.81      477.59     63.81 o 
   0  22  18      662.65      551.84     34.58 o 
   1  22  18       26.22       64.87     22.35 o 
   2  22  18      102.91       79.80     29.62 o 
   3  22  18      699.34      754.36     42.38 o 
   4  22  18       52.09       -2.96     31.91 o 
  -4  23  18       13.71        6.25     33.65 o 
  -3  23  18       37.31       47.87     21.33 o 
  -2  23  18      107.50      145.20     23.61 o 
  -1  23  18        8.73        5.15     20.17 o 
   0  23  18       71.40       42.92     21.83 o 
   1  23  18      711.12      586.35     50.51 o 
   2  23  18      692.88      690.32     42.80 o 
   3  23  18      208.26      206.28     32.41 o 
   4  23  18      131.10      151.37     34.51 o 
  -4  24  18       44.09       34.01     35.06 o 
  -3  24  18       10.91       -0.54     22.16 o 
  -2  24  18        0.30        1.96     21.34 o 
  -1  24  18        9.20        5.00     22.32 o 
   0  24  18      524.80      495.48     29.40 o 
   1  24  18       32.53       -9.20     23.37 o 
   2  24  18      141.52      165.04     32.75 o 
   3  24  18        3.58        1.26     30.83 o 
  -4  25  18       69.80       42.51     46.33 o 
  -3  25  18        4.26       26.27     23.40 o 
  -2  25  18      317.45      326.69     25.89 o 
  -1  25  18       12.52       -3.20     24.08 o 
   0  25  18        3.96       19.08     23.06 o 
   1  25  18       55.54       68.97     24.65 o 
   2  25  18       79.74      100.20     33.32 o 
   3  25  18      568.63      613.12     41.55 o 
  -4  26  18       52.21       12.32     43.47 o 
  -3  26  18       41.50       19.16     24.38 o 
  -2  26  18       97.36      125.50     23.08 o 
  -1  26  18      307.50      315.87     28.31 o 
   0  26  18      295.77      290.85     29.73 o 
   1  26  18      664.82      688.45     37.29 o 
   2  26  18      116.25       63.61     43.88 o 
   3  26  18      190.53      239.62     35.33 o 
  -3  27  18      136.24      161.22     28.43 o 
  -2  27  18       86.64       81.11     25.02 o 
  -1  27  18      293.33      245.50     34.44 o 
   0  27  18      316.36      341.29     33.00 o 
   1  27  18      183.42      195.56     31.08 o 
   2  27  18        3.16       -7.64     33.68 o 
   3  27  18        3.85       15.71     33.34 o 
  -3  28  18      200.45      185.74     29.85 o 
  -2  28  18      141.05      109.29     25.95 o 
  -1  28  18      119.62      179.46     34.44 o 
   0  28  18      146.00      126.68     34.47 o 
   1  28  18      568.02      591.94     38.83 o 
   2  28  18      432.26      469.30     41.96 o 
   3  28  18       23.07       43.48     38.47 o 
  -3  29  18        9.69       12.01     31.37 o 
  -2  29  18       21.84       34.92     29.96 o 
  -1  29  18       14.58        2.35     31.94 o 
   0  29  18       48.41       99.80     37.60 o 
   1  29  18      381.22      416.18     34.93 o 
   2  29  18      580.30      597.08     53.68 o 
   3  29  18       49.88      -13.99     42.24 o 
  -3  30  18      128.63      121.40     33.72 o 
  -2  30  18      138.63      120.05     31.75 o 
  -1  30  18      245.70      274.52     37.29 o 
   0  30  18      623.99      625.41     52.14 o 
   1  30  18       33.43       42.74     34.27 o 
   2  30  18      631.65      606.48     46.87 o 
  -3  31  18       34.26      -48.06     53.81 o 
  -2  31  18      292.28      275.05     35.04 o 
  -1  31  18        7.70       -6.21     37.57 o 
   0  31  18      323.67      306.02     47.78 o 
   1  31  18      217.90      172.64     38.83 o 
   2  31  18       12.93        3.87     38.24 o 
  -2  32  18        5.20       44.94     35.38 o 
  -1  32  18      104.56       26.77     39.27 o 
   0  32  18       43.09       33.06     44.31 o 
   1  32  18       93.22       81.64     51.68 o 
   2  32  18       15.65       21.15     39.70 o 
  -2  33  18      620.20      614.25     50.80 o 
  -1  33  18       18.27       -0.59     39.88 o 
   0  33  18      775.14      816.54     61.94 o 
   1  33  18      404.12      353.99     55.96 o 
  -1  34  18      377.20      347.74     46.56 o 
   0  34  18       98.82       81.41     46.75 o 
   1  34  18      149.04       43.78     72.18 o 
  -1  35  18       28.14       14.25     46.24 o 
   0  35  18       50.99       13.29     46.35 o 
  -5   1  19      195.32      209.09     37.66 o 
  -4   1  19      759.82      729.76     37.39 o 
  -3   1  19     1406.40     1360.40     54.34 o 
  -2   1  19     1844.35     1854.57     57.76 o 
  -1   1  19      125.62      149.12     11.80 o 
   0   1  19      537.82      584.98     16.60 o 
   1   1  19     3034.22     3075.48     61.14 o 
   2   1  19      622.67      547.56     30.40 o 
   3   1  19       92.48      118.23     21.23 o 
   4   1  19     1219.82     1204.26     58.19 o 
   5   1  19     1189.30     1341.56     65.36 o 
  -5   2  19     1607.34     1611.26     62.55 o 
  -4   2  19     2871.98     2729.71     92.29 o 
  -3   2  19       28.87       38.82     18.62 o 
  -2   2  19      828.63      815.58     31.00 o 
  -1   2  19      871.48      907.96     26.76 o 
   0   2  19       21.88       50.15      9.34 o 
   1   2  19        9.33        5.59      9.86 o 
   2   2  19     1539.69     1581.25     47.58 o 
   3   2  19     1680.17     1535.19     47.68 o 
   4   2  19      430.16      468.27     37.54 o 
   5   2  19       12.54       24.87     26.69 o 
  -5   3  19        0.87       30.10     34.31 o 
  -4   3  19       34.08       13.63     19.91 o 
  -3   3  19       92.82       85.98     19.00 o 
  -2   3  19      400.93      429.90     21.13 o 
  -1   3  19      179.51      258.92     27.22 o 
   0   3  19      547.89      617.62     17.26 o 
   1   3  19      672.11      720.51     20.58 o 
   2   3  19     1176.39     1131.66     36.69 o 
   3   3  19       80.51       76.14     18.21 o 
   4   3  19      164.88      142.97     29.61 o 
   5   3  19      190.61      195.21     29.79 o 
  -5   4  19     1365.66     1307.49     73.01 o 
  -4   4  19      772.20      780.38     37.31 o 
  -3   4  19      123.44      128.92     19.51 o 
  -2   4  19      926.13      944.92     32.60 o 
  -1   4  19       95.78       68.54     12.22 o 
   0   4  19      216.90      234.22     11.45 o 
   1   4  19      218.56      248.60     12.95 o 
   2   4  19      179.26      176.94     16.90 o 
   3   4  19     2191.95     2099.25     60.50 o 
   4   4  19      642.63      677.43     42.52 o 
   5   4  19       34.92       74.78     30.85 o 
  -5   5  19       21.51       29.62     23.52 o 
  -4   5  19      270.10      257.84     24.63 o 
  -3   5  19     3506.82     3494.66    112.84 o 
  -2   5  19     4004.17     3905.02    106.28 o 
  -1   5  19      811.05      878.99     27.45 o 
   0   5  19      121.46      125.07     10.21 o 
   1   5  19      173.99      180.76     11.94 o 
   2   5  19      884.13      822.37     29.64 o 
   3   5  19       63.69       37.36     18.12 o 
   4   5  19      229.18      219.74     31.38 o 
   5   5  19      526.78      584.02     39.60 o 
  -5   6  19        0.85      -10.81     23.50 o 
  -4   6  19      208.94      199.22     26.47 o 
  -3   6  19        7.37       27.71     16.29 o 
  -2   6  19      871.78      837.85     33.67 o 
  -1   6  19      703.10      784.97     51.95 o 
   0   6  19      248.59      271.14     12.59 o 
   1   6  19     1203.65     1318.89     32.61 o 
   2   6  19     5607.22     6072.30    154.43 o 
   3   6  19     1740.77     1819.32     59.67 o 
   4   6  19      874.37      872.08     48.25 o 
   5   6  19       10.54      -27.97     33.73 o 
  -5   7  19       16.30      -12.24     24.31 o 
  -4   7  19     1372.95     1383.35     55.15 o 
  -3   7  19     2085.32     2011.25     64.61 o 
  -2   7  19      632.18      614.20     26.43 o 
  -1   7  19      131.58      165.05     13.90 o 
   0   7  19      231.40      201.19     11.88 o 
   1   7  19     1659.11     1476.87     35.67 o 
   2   7  19       30.42       68.61     16.37 o 
   3   7  19       13.50       51.38     20.28 o 
   4   7  19      324.36      280.61     32.95 o 
   5   7  19      693.46      706.00     42.18 o 
  -5   8  19     1376.14     1388.23     60.50 o 
  -4   8  19     2510.99     2541.00     82.96 o 
  -3   8  19       59.73       77.64     17.59 o 
  -2   8  19     1959.31     1885.20     63.74 o 
  -1   8  19     4906.16     4881.80    117.43 o 
   0   8  19     2362.69     2457.28     53.02 o 
   1   8  19       17.67       -8.51     11.54 o 
   2   8  19       50.76       67.13     16.43 o 
   3   8  19      120.10      125.28     21.25 o 
   4   8  19      589.58      578.98     41.18 o 
   5   8  19      605.51      638.97     49.77 o 
  -5   9  19      227.95      228.83     29.61 o 
  -4   9  19        1.69       -9.74     17.86 o 
  -3   9  19      162.54      137.13     18.76 o 
  -2   9  19     1154.99     1230.38     46.14 o 
  -1   9  19      199.37      292.32     31.84 o 
   0   9  19     2927.24     3308.22     69.24 o 
   1   9  19     2773.44     2933.02     66.23 o 
   2   9  19     2065.77     1910.91     64.50 o 
   3   9  19      598.12      678.90     51.68 o 
   4   9  19      785.04      776.60     46.52 o 
   5   9  19      536.55      607.55     49.27 o 
  -5  10  19     1623.81     1538.32     80.82 o 
  -4  10  19     2001.06     1810.85     64.22 o 
  -3  10  19        7.67        9.59     17.64 o 
  -2  10  19     1769.99     1948.61     70.67 o 
  -1  10  19      893.23      896.24     28.66 o 
   0  10  19      790.92      738.05     21.05 o 
   1  10  19     1006.39      938.38     26.70 o 
   2  10  19       49.99        7.99     17.68 o 
   3  10  19     2075.90     2179.65    109.41 o 
   4  10  19     1713.64     1914.97     82.90 o 
   5  10  19       80.72      119.84     38.66 o 
  -5  11  19       94.84      101.85     36.28 o 
  -4  11  19      554.31      581.67     30.98 o 
  -3  11  19     5596.54     5327.05    154.38 o 
  -2  11  19     2029.62     2047.48     61.16 o 
  -1  11  19       77.35      162.32     21.69 o 
   0  11  19     3588.90     3803.66     79.48 o 
   1  11  19     8915.97     9014.90    198.22 o 
   2  11  19      171.97      155.95     18.89 o 
   3  11  19     1133.58     1084.99     45.04 o 
   4  11  19     1571.65     1548.86     65.76 o 
   5  11  19      212.97      206.78     40.40 o 
  -5  12  19       68.92       66.81     46.88 o 
  -4  12  19        4.21       -2.92     20.70 o 
  -3  12  19        0.09       18.70     18.59 o 
  -2  12  19      426.96      396.05     22.06 o 
  -1  12  19     1425.54     1368.11     40.00 o 
   0  12  19       28.15       16.76     11.21 o 
   1  12  19     1370.96     1694.37     46.73 o 
   2  12  19     3642.44     3887.10    104.94 o 
   3  12  19     1652.23     1575.21     85.96 o 
   4  12  19      446.11      494.98     36.97 o 
   5  12  19       74.77      -52.34    134.53 o 
  -5  13  19        8.52       32.71     61.71 o 
  -4  13  19     1479.16     1453.70     55.06 o 
  -3  13  19     3426.68     3393.72    108.19 o 
  -2  13  19     2096.96     2057.19     62.45 o 
  -1  13  19      438.29      415.91     19.92 o 
   0  13  19      193.69      241.20     17.53 o 
   1  13  19      386.87      497.36     22.68 o 
   2  13  19      174.03      188.62     21.32 o 
   3  13  19       11.38      -21.90     21.90 o 
   4  13  19      126.93       96.54     27.50 o 
  -5  14  19     1883.52     1895.34    110.53 o 
  -4  14  19     2320.57     2546.97     98.67 o 
  -3  14  19       99.35      145.82     18.92 o 
  -2  14  19     3495.89     3398.17     96.44 o 
  -1  14  19     6243.71     6473.05    148.34 o 
   0  14  19     4551.70     4697.57     96.81 o 
   1  14  19       71.09       39.44     15.12 o 
   2  14  19     2339.30     2468.59     81.86 o 
   3  14  19     1156.97     1122.27     44.38 o 
   4  14  19      563.93      601.02     38.37 o 
  -5  15  19       26.88        1.78     39.11 o 
  -4  15  19        2.27        5.84     25.04 o 
  -3  15  19      508.22      535.46     27.11 o 
  -2  15  19      311.43      280.09     25.80 o 
  -1  15  19      137.29      155.53     16.09 o 
   0  15  19     2998.29     3284.47     69.84 o 
   1  15  19     2241.24     2173.57     56.78 o 
   2  15  19       55.80       24.13     24.21 o 
   3  15  19      558.00      599.60     49.25 o 
   4  15  19      710.14      713.28     40.11 o 
  -5  16  19     1366.46     1284.32    108.96 o 
  -4  16  19     3616.24     3533.84    113.29 o 
  -3  16  19       98.55      103.65     20.63 o 
  -2  16  19     3459.22     3522.92     99.46 o 
  -1  16  19     5940.65     5840.64    134.67 o 
   0  16  19      652.34      731.87     23.27 o 
   1  16  19      101.49       78.51     17.44 o 
   2  16  19     1099.60     1168.52     51.34 o 
   3  16  19      130.06      147.93     23.43 o 
   4  16  19      249.63      316.65     38.48 o 
  -5  17  19       21.11       30.98     37.95 o 
  -4  17  19      642.52      619.33     35.55 o 
  -3  17  19     2799.82     2907.41     95.01 o 
  -2  17  19     2206.42     2312.93     81.63 o 
  -1  17  19       28.39       45.12     16.21 o 
   0  17  19     2371.00     2491.13     60.34 o 
   1  17  19     5848.49     5803.92    147.06 o 
   2  17  19      290.22      324.67     30.32 o 
   3  17  19     1037.58     1051.44     43.71 o 
   4  17  19     1350.87     1462.28     55.92 o 
  -4  18  19      151.03      163.22     29.21 o 
  -3  18  19      116.20      123.58     22.97 o 
  -2  18  19      106.39      107.12     23.53 o 
  -1  18  19      364.97      324.01     24.69 o 
   0  18  19     1832.56     1846.85     49.70 o 
   1  18  19     1745.28     1929.27     62.55 o 
   2  18  19      715.48      736.65     40.86 o 
   3  18  19     1145.66     1189.69     62.87 o 
   4  18  19      124.89      164.08     29.98 o 
  -4  19  19      930.46      925.70     49.12 o 
  -3  19  19     6733.65     6801.20    207.54 o 
  -2  19  19     5378.81     5772.80    155.91 o 
  -1  19  19      176.09      227.17     20.03 o 
   0  19  19     2860.84     2994.81     77.25 o 
   1  19  19     3721.74     3887.36    113.11 o 
   2  19  19      302.76      325.59     41.98 o 
   3  19  19      271.46      256.85     28.76 o 
   4  19  19      161.25      138.93     30.11 o 
  -4  20  19      363.73      475.42     37.45 o 
  -3  20  19        5.79       54.56     25.54 o 
  -2  20  19     1994.51     1954.55     66.50 o 
  -1  20  19     2070.38     2188.72     60.64 o 
   0  20  19      680.01      606.91     28.72 o 
   1  20  19      795.80      932.44     37.94 o 
   2  20  19     4218.27     4266.77    161.65 o 
   3  20  19     2363.56     2325.50    112.92 o 
   4  20  19      133.64      131.08     48.88 o 
  -4  21  19       10.41        7.51     29.78 o 
  -3  21  19      817.17      855.65     48.87 o 
  -2  21  19      682.48      682.71     31.92 o 
  -1  21  19      114.41      115.80     20.84 o 
   0  21  19        3.42       -0.41     19.48 o 
   1  21  19       19.57       19.79     22.06 o 
   2  21  19      624.94      625.70     40.42 o 
   3  21  19       42.77       13.66     28.97 o 
   4  21  19        9.07       -9.50     32.16 o 
  -4  22  19     2189.32     2302.98     90.90 o 
  -3  22  19       98.65      142.03     23.54 o 
  -2  22  19     1860.49     1876.57     60.83 o 
  -1  22  19     8858.47     8944.35    263.93 o 
   0  22  19     2038.68     1908.95     63.88 o 
   1  22  19      611.88      646.16     32.55 o 
   2  22  19     1751.86     1899.72     77.33 o 
   3  22  19      324.40      343.21     34.80 o 
   4  22  19      212.79      261.47     36.75 o 
  -4  23  19       70.23      121.63     35.68 o 
  -3  23  19      222.59      235.00     26.00 o 
  -2  23  19      534.42      590.92     46.58 o 
  -1  23  19       99.28      101.25     31.07 o 
   0  23  19     3571.20     3603.82    113.90 o 
   1  23  19     1571.70     1372.28     70.72 o 
   2  23  19      140.28      165.88     32.73 o 
   3  23  19     1171.49     1154.96     53.29 o 
  -4  24  19      680.51      784.97     52.69 o 
  -3  24  19      141.78      136.97     30.87 o 
  -2  24  19      495.17      501.20     40.97 o 
  -1  24  19      921.07      896.16     38.35 o 
   0  24  19     3323.11     3418.04    103.58 o 
   1  24  19      736.54      691.09     36.70 o 
   2  24  19       19.26       -0.94     31.69 o 
   3  24  19      209.04      225.36     34.55 o 
  -4  25  19      661.18      648.09     58.38 o 
  -3  25  19     2776.96     3003.61     92.75 o 
  -2  25  19     1441.59     1532.19     82.81 o 
  -1  25  19      234.59      207.41     27.15 o 
   0  25  19     1050.42     1062.61     46.74 o 
   1  25  19     1279.64     1064.25     45.71 o 
   2  25  19      196.03      185.03     35.42 o 
   3  25  19      451.43      465.28     39.10 o 
  -3  26  19       93.84      132.04     26.18 o 
  -2  26  19      894.51      923.82     36.51 o 
  -1  26  19      749.33      712.37     78.12 o 
   0  26  19       29.76       37.80     27.00 o 
   1  26  19     2654.32     2659.51     89.29 o 
   2  26  19     1489.85     1425.57     71.97 o 
   3  26  19      445.58      468.19     63.75 o 
  -3  27  19     1230.61     1394.42     72.65 o 
  -2  27  19     1455.74     1535.31     66.39 o 
  -1  27  19      470.53      514.56     39.81 o 
   0  27  19      685.41      723.60     50.32 o 
   1  27  19     1661.56     1716.72     64.46 o 
   2  27  19      616.40      583.88     49.78 o 
   3  27  19       23.74       19.36     38.38 o 
  -3  28  19        6.73       34.31     30.32 o 
  -2  28  19     1161.18     1209.72     45.67 o 
  -1  28  19     3397.84     3456.42    207.92 o 
   0  28  19      598.71      499.50     45.33 o 
   1  28  19      543.59      612.99     39.30 o 
   2  28  19      998.28     1131.61     94.65 o 
   3  28  19       37.94       46.68     39.48 o 
  -3  29  19       95.31      108.74     32.46 o 
  -2  29  19      140.29      112.90     31.29 o 
  -1  29  19      152.68      145.59     34.70 o 
   0  29  19      770.24      806.76     53.54 o 
   1  29  19        9.73        2.26     31.40 o 
   2  29  19      516.86      534.06     49.30 o 
  -3  30  19       79.72      118.42     33.68 o 
  -2  30  19      304.00      364.84     46.57 o 
  -1  30  19     1420.91     1341.96     88.68 o 
   0  30  19     1940.70     2105.38    141.17 o 
   1  30  19      339.23      393.39     39.46 o 
   2  30  19      134.94      143.45     43.44 o 
  -2  31  19      259.27      267.22     46.41 o 
  -1  31  19       68.42       75.65     39.59 o 
   0  31  19      268.15      238.89     57.50 o 
   1  31  19      310.58      177.33     38.90 o 
   2  31  19        0.56       62.15     43.87 o 
  -2  32  19       85.48       76.47     40.64 o 
  -1  32  19       35.99       29.32     39.66 o 
   0  32  19      578.07      622.06     80.48 o 
   1  32  19      878.21      893.22     63.25 o 
   2  32  19      139.47       76.70     58.03 o 
  -2  33  19      482.09      482.73     84.64 o 
  -1  33  19      211.26      212.85     62.79 o 
   0  33  19      211.12      222.86     48.60 o 
   1  33  19      522.81      512.62     66.63 o 
  -1  34  19      354.62      374.09     47.39 o 
   0  34  19        0.37      -41.06     45.27 o 
   1  34  19      283.82      314.82     61.11 o 
  -5   0  20     2070.42     2143.44    166.46 o 
  -4   0  20     4153.15     4010.25    194.50 o 
  -3   0  20      197.61      233.87     32.20 o 
  -2   0  20      404.78      416.36     30.74 o 
  -1   0  20      673.34      660.53     28.75 o 
   0   0  20      366.77      331.43     18.36 o 
   1   0  20      502.73      453.36     34.53 o 
   2   0  20      153.77      152.13     24.13 o 
   3   0  20      366.21      419.84     33.75 o 
   4   0  20     1173.17     1166.33     77.08 o 
   5   0  20     1764.63     1964.39    126.57 o 
  -5   1  20      136.08      184.00     37.88 o 
  -4   1  20      305.40      274.90     26.23 o 
  -3   1  20        7.52       -1.49     18.42 o 
  -2   1  20       59.31       80.32     14.89 o 
  -1   1  20        7.23       29.52     10.98 o 
   0   1  20        2.39        9.80      9.08 o 
   1   1  20     2409.16     2634.74     57.05 o 
   2   1  20      535.04      546.76     31.71 o 
   3   1  20      865.83      821.38     31.47 o 
   4   1  20        6.41       21.41     28.63 o 
   5   1  20       11.30       31.72     30.04 o 
  -5   2  20      105.38       72.35     25.32 o 
  -4   2  20      406.04      344.37     28.02 o 
  -3   2  20     1544.52     1567.01     81.86 o 
  -2   2  20       85.80       77.22     15.03 o 
  -1   2  20      450.76      437.99     18.89 o 
   0   2  20       54.63       66.83      9.94 o 
   1   2  20      605.37      601.53     18.95 o 
   2   2  20     1555.33     1685.30     50.53 o 
   3   2  20       28.34       -9.67     17.89 o 
   4   2  20      275.19      270.07     32.64 o 
   5   2  20      358.26      369.05     38.70 o 
  -5   3  20     1092.33     1107.55     51.89 o 
  -4   3  20      138.64      136.33     35.33 o 
  -3   3  20     2380.88     2127.45     78.32 o 
  -2   3  20      522.10      522.23     34.31 o 
  -1   3  20        0.12        5.45     11.59 o 
   0   3  20      679.68      679.16     18.77 o 
   1   3  20      874.99      886.73     24.02 o 
   2   3  20     2742.09     2784.53     75.45 o 
   3   3  20     3196.15     3254.17     88.02 o 
   4   3  20      348.80      365.77     35.30 o 
   5   3  20       21.34       53.43     38.84 o 
  -5   4  20      422.41      417.01     41.55 o 
  -4   4  20       13.84       11.81     24.13 o 
  -3   4  20        1.80       27.98     19.52 o 
  -2   4  20      195.16      188.74     15.74 o 
  -1   4  20      281.36      296.29     15.44 o 
   0   4  20      745.64      776.73     20.68 o 
   1   4  20      137.59      231.37     20.26 o 
   2   4  20       66.77       24.55     16.29 o 
   3   4  20      155.50      136.14     20.06 o 
   4   4  20      109.92       61.98     29.79 o 
   5   4  20       87.93      114.18     31.71 o 
  -5   5  20       64.58       49.47     30.58 o 
  -4   5  20       40.50       53.69     22.12 o 
  -3   5  20     1363.51     1278.40     83.33 o 
  -2   5  20     1734.46     1721.64     51.56 o 
  -1   5  20      100.75       80.31     13.22 o 
   0   5  20        9.00        7.47      9.59 o 
   1   5  20     2310.75     2223.48     50.01 o 
   2   5  20      108.40      122.39     17.27 o 
   3   5  20     2220.42     2212.58     64.12 o 
   4   5  20      958.45     1018.29     53.48 o 
   5   5  20       94.08      126.45     34.43 o 
  -5   6  20      487.17      584.73     39.35 o 
  -4   6  20     1230.45     1235.30     70.99 o 
  -3   6  20      165.49      206.16     22.37 o 
  -2   6  20       24.41       28.17     15.08 o 
  -1   6  20      450.08      451.93     28.04 o 
   0   6  20      504.09      568.31     18.41 o 
   1   6  20     3253.03     3414.10     73.12 o 
   2   6  20      489.91      466.67     23.23 o 
   3   6  20      248.24      258.24     22.34 o 
   4   6  20     2209.10     2261.89     94.42 o 
   5   6  20      993.13     1089.72     55.58 o 
  -5   7  20      213.78      240.90     29.05 o 
  -4   7  20      199.28      208.43     20.73 o 
  -3   7  20        0.35      -11.62     16.85 o 
  -2   7  20     1328.70     1195.63     42.42 o 
  -1   7  20     1682.09     1754.86     72.28 o 
   0   7  20       13.76        7.87     10.40 o 
   1   7  20       38.68       92.94     12.41 o 
   2   7  20     2291.95     2337.40     65.26 o 
   3   7  20       54.93       -3.52     19.68 o 
   4   7  20      171.78      120.73     29.21 o 
   5   7  20      189.18      236.84     33.23 o 
  -5   8  20      257.39      362.01     34.94 o 
  -4   8  20     1270.20     1310.52     54.69 o 
  -3   8  20     1535.10     1472.17     51.86 o 
  -2   8  20        0.19        1.88     15.36 o 
  -1   8  20      159.57      101.63     14.35 o 
   0   8  20      275.36      288.71     13.75 o 
   1   8  20      793.27      752.50     23.08 o 
   2   8  20     1432.39     1382.88     43.84 o 
   3   8  20       42.46       -2.32     21.12 o 
   4   8  20      251.24      253.11     32.03 o 
   5   8  20     1095.67     1202.18     60.47 o 
  -5   9  20        5.10        0.88     27.88 o 
  -4   9  20      976.68      832.72     37.79 o 
  -3   9  20      152.98      185.18     21.80 o 
  -2   9  20      294.72      312.28     42.07 o 
  -1   9  20      390.41      421.75     19.30 o 
   0   9  20      205.95      188.06     12.46 o 
   1   9  20     2777.54     2884.47     65.32 o 
   2   9  20     5217.76     5337.38    136.77 o 
   3   9  20     3835.09     3815.32    110.92 o 
   4   9  20       18.30        1.23     28.18 o 
   5   9  20      358.61      332.37     35.95 o 
  -5  10  20       21.82       73.79     30.12 o 
  -4  10  20      390.61      327.28     25.37 o 
  -3  10  20     1259.89     1217.18     45.69 o 
  -2  10  20      347.95      340.86     33.37 o 
  -1  10  20     1703.26     1666.40     46.24 o 
   0  10  20     2660.11     2792.98     59.89 o 
   1  10  20     1770.55     1701.86     43.95 o 
   2  10  20       26.35      -18.51     18.51 o 
   3  10  20      662.09      640.09     31.71 o 
   4  10  20      267.21      247.73     29.62 o 
   5  10  20      155.34      286.23    145.77 o 
  -5  11  20      315.95      274.01     37.23 o 
  -4  11  20      174.22      132.76     21.98 o 
  -3  11  20      268.93      285.59     26.82 o 
  -2  11  20     1248.28     1210.38     50.12 o 
  -1  11  20      281.75      300.74     17.69 o 
   0  11  20        1.73      -10.83     11.17 o 
   1  11  20      260.01      252.54     17.23 o 
   2  11  20     1287.78     1294.17     45.69 o 
   3  11  20     1783.27     1782.90     60.80 o 
   4  11  20      294.47      286.10     30.53 o 
  -5  12  20      367.63      452.35     61.62 o 
  -4  12  20       99.86       93.51     22.76 o 
  -3  12  20       57.00       18.74     19.52 o 
  -2  12  20      119.93      115.59     18.42 o 
  -1  12  20      164.40      189.89     16.75 o 
   0  12  20     2642.72     2859.40     61.62 o 
   1  12  20     3121.06     3207.98     78.17 o 
   2  12  20       10.99       28.62     19.35 o 
   3  12  20     2366.11     2401.49     75.62 o 
   4  12  20     1637.76     1625.30     94.60 o 
  -5  13  20      971.81      969.34     80.56 o 
  -4  13  20      346.04      354.44     30.93 o 
  -3  13  20      140.06      157.49     17.85 o 
  -2  13  20     1382.48     1372.12     46.05 o 
  -1  13  20     2020.37     2072.82     55.83 o 
   0  13  20       17.07        8.26     12.01 o 
   1  13  20     1298.49     1288.78     37.78 o 
   2  13  20     1923.59     1854.43     65.44 o 
   3  13  20        1.89      -23.91     23.91 o 
   4  13  20      393.54      364.59     32.68 o 
  -5  14  20      335.20      431.56     44.97 o 
  -4  14  20      711.72      826.25     39.25 o 
  -3  14  20      393.15      385.28     21.09 o 
  -2  14  20      124.72      123.68     18.90 o 
  -1  14  20      636.18      644.96     25.15 o 
   0  14  20        6.86       -5.52     12.15 o 
   1  14  20       55.71       70.43     16.26 o 
   2  14  20       55.54       56.74     22.25 o 
   3  14  20      755.84      800.13     39.95 o 
   4  14  20      310.31      371.85     33.18 o 
  -5  15  20      148.23      101.98     38.48 o 
  -4  15  20      240.87      246.29     27.15 o 
  -3  15  20       89.71       61.09     19.25 o 
  -2  15  20      917.16      943.32     36.01 o 
  -1  15  20     1570.27     1755.52     47.48 o 
   0  15  20      617.87      627.90     21.35 o 
   1  15  20     2700.22     2691.11     73.00 o 
   2  15  20     6104.47     5955.86    178.74 o 
   3  15  20     1172.00     1178.13     89.86 o 
   4  15  20      598.14      649.84     39.74 o 
  -5  16  20        2.93      -37.46     37.46 o 
  -4  16  20      334.31      331.05     29.43 o 
  -3  16  20     1249.63     1174.40     47.15 o 
  -2  16  20      296.01      281.62     28.00 o 
  -1  16  20     1734.37     1740.72     47.14 o 
   0  16  20      526.07      622.79     21.04 o 
   1  16  20       29.09       26.98     18.70 o 
   2  16  20      189.87      139.10     24.55 o 
   3  16  20      701.39      679.66     58.73 o 
   4  16  20       15.03       18.15     29.56 o 
  -4  17  20        9.28        5.17     24.80 o 
  -3  17  20      101.75       90.60     22.77 o 
  -2  17  20      710.05      772.52     46.72 o 
  -1  17  20       88.05      133.57     17.32 o 
   0  17  20      479.22      537.36     22.40 o 
   1  17  20     1437.82     1372.86     45.99 o 
   2  17  20     3640.02     3602.25    118.60 o 
   3  17  20     1880.34     1902.87     69.46 o 
   4  17  20       10.28       71.34     28.72 o 
  -4  18  20       70.97       47.71     28.16 o 
  -3  18  20     1675.09     1695.76     62.72 o 
  -2  18  20      104.81       86.91     23.61 o 
  -1  18  20     1421.32     1395.37     42.25 o 
   0  18  20     4280.14     4333.77    106.39 o 
   1  18  20     1689.18     1617.21     52.69 o 
   2  18  20       68.84       41.46     27.06 o 
   3  18  20      771.29      716.66     40.45 o 
   4  18  20     1360.62     1366.51    106.39 o 
  -4  19  20       80.70       70.01     29.83 o 
  -3  19  20       10.19       13.74     23.21 o 
  -2  19  20       93.99       60.37     20.88 o 
  -1  19  20      368.00      355.82     22.78 o 
   0  19  20      269.17      276.94     21.86 o 
   1  19  20       83.63       42.97     20.30 o 
   2  19  20       16.45      -16.24     30.73 o 
   3  19  20        9.33      -15.65     28.08 o 
   4  19  20      617.71      596.24     41.57 o 
  -4  20  20       26.66       -0.64     29.27 o 
  -3  20  20      149.42      151.81     27.21 o 
  -2  20  20       41.35       45.21     22.61 o 
  -1  20  20      405.18      443.60     24.91 o 
   0  20  20     1639.13     1676.85     54.44 o 
   1  20  20     1130.38     1016.76     41.56 o 
   2  20  20       43.20       75.32     32.50 o 
   3  20  20     3202.01     3323.32    110.62 o 
   4  20  20     1615.14     1709.10     94.82 o 
  -4  21  20      337.17      324.78     41.59 o 
  -3  21  20       11.22       24.47     20.92 o 
  -2  21  20     3974.93     4003.41    112.53 o 
  -1  21  20     4909.79     5050.36    132.29 o 
   0  21  20      179.58      178.88     23.11 o 
   1  21  20     2340.91     2152.40     65.66 o 
   2  21  20     3127.70     3049.56    177.18 o 
   3  21  20      192.80      147.01     33.90 o 
   4  21  20       56.78       64.65     37.45 o 
  -4  22  20       68.81       67.20     34.87 o 
  -3  22  20      603.72      636.32     34.17 o 
  -2  22  20     1914.00     1911.21     62.01 o 
  -1  22  20      470.55      537.44     30.13 o 
   0  22  20       75.28       62.28     22.55 o 
   1  22  20        3.88       -7.85     22.70 o 
   2  22  20      506.85      580.77     45.05 o 
   3  22  20        2.74       35.30     31.51 o 
  -4  23  20      215.72      214.08     38.09 o 
  -3  23  20      127.94      158.57     25.51 o 
  -2  23  20     1684.25     1726.14     58.18 o 
  -1  23  20      400.27      399.22     45.59 o 
   0  23  20      782.35      843.10     40.67 o 
   1  23  20     2576.75     2484.77     78.89 o 
   2  23  20     3468.73     3388.22    234.74 o 
   3  23  20     1760.80     1611.93    130.88 o 
  -4  24  20      138.96      129.18     37.85 o 
  -3  24  20     1098.05     1161.87     56.49 o 
  -2  24  20      449.60      445.42     30.01 o 
  -1  24  20      602.13      647.85     53.63 o 
   0  24  20     2614.51     2572.67    136.25 o 
   1  24  20     1174.15      985.69     41.30 o 
   2  24  20       32.23       37.82     36.76 o 
   3  24  20      148.25      109.36     33.48 o 
  -4  25  20      210.26      364.27    167.67 o 
  -3  25  20      140.04      139.83     25.32 o 
  -2  25  20        1.21       -6.54     22.00 o 
  -1  25  20      853.77      813.03     39.04 o 
   0  25  20      868.98      920.82     43.45 o 
   1  25  20      354.65      366.53     29.50 o 
   2  25  20      330.02      326.94     46.07 o 
   3  25  20       19.36       66.44     36.96 o 
  -3  26  20       25.99       50.76     25.22 o 
  -2  26  20       99.34       80.92     23.53 o 
  -1  26  20     1423.67     1451.61     74.22 o 
   0  26  20     2954.76     2938.25    135.86 o 
   1  26  20      274.94      185.22     27.42 o 
   2  26  20       65.82       12.34     50.62 o 
   3  26  20     1357.38     1261.56     94.48 o 
  -3  27  20      299.74      294.22     31.74 o 
  -2  27  20      199.79      214.54     26.12 o 
  -1  27  20      596.33      608.70     42.73 o 
   0  27  20       40.91       21.71     36.64 o 
   1  27  20      115.14       73.80     28.26 o 
   2  27  20      251.31      250.02     67.77 o 
   3  27  20       20.87       23.98     37.80 o 
  -3  28  20      277.54      265.33     37.02 o 
  -2  28  20      958.00      950.73     39.57 o 
  -1  28  20     1075.90     1038.98     53.76 o 
   0  28  20      180.06      204.46     49.79 o 
   1  28  20       54.41       36.07     28.06 o 
   2  28  20      699.78      792.42     55.91 o 
  -3  29  20        0.87        5.16     31.69 o 
  -2  29  20      202.68      218.29     33.49 o 
  -1  29  20      163.09      145.70     35.13 o 
   0  29  20      287.06      317.55     42.74 o 
   1  29  20     1649.03     1497.04     64.06 o 
   2  29  20     1692.05     1798.74    174.28 o 
  -2  30  20      566.60      576.43     40.61 o 
  -1  30  20        7.86       -0.85     38.02 o 
   0  30  20      188.71      235.50     70.22 o 
   1  30  20      422.48      435.85     40.82 o 
   2  30  20      171.10      239.33     40.73 o 
  -2  31  20      401.25      376.62     46.02 o 
  -1  31  20        1.26        9.56     47.72 o 
   0  31  20      462.04      521.18     48.23 o 
   1  31  20      698.94      687.70     50.22 o 
   2  31  20      247.09      196.61     40.91 o 
  -2  32  20        1.26      -21.80     40.67 o 
  -1  32  20      205.69      209.62     47.74 o 
   0  32  20      393.08      352.15     91.60 o 
   1  32  20       66.23      -36.71     54.51 o 
  -1  33  20      103.82      131.85     42.99 o 
   0  33  20      838.06      810.57     62.88 o 
   1  33  20      272.59      306.98     61.34 o 
   0  34  20      283.56      228.12     60.99 o 
  -5   1  21      518.43      570.38     36.62 o 
  -4   1  21      123.92      136.46     21.23 o 
  -3   1  21     3721.48     3350.19    116.05 o 
  -2   1  21    14818.23    14476.02    401.14 o 
  -1   1  21    13086.30    13196.55    274.07 o 
   0   1  21     2186.23     2259.34     47.86 o 
   1   1  21     4712.71     4825.52     99.68 o 
   2   1  21    14997.21    15419.18    381.81 o 
   3   1  21     5202.37     5072.31    131.11 o 
   4   1  21        4.68      -19.54     25.74 o 
   5   1  21      188.10      258.62     35.93 o 
  -5   2  21        8.09       -4.53     28.15 o 
  -4   2  21     1256.28     1224.56     47.75 o 
  -3   2  21     3164.48     3129.38    109.84 o 
  -2   2  21      150.72      125.39     16.80 o 
  -1   2  21     7177.46     7316.20    166.22 o 
   0   2  21     3334.90     3547.22     74.24 o 
   1   2  21     2328.69     2409.17     61.02 o 
   2   2  21      192.84      164.25     21.12 o 
   3   2  21     3390.16     3375.60     91.38 o 
   4   2  21     3361.02     3287.66    109.72 o 
   5   2  21      175.56      269.72     36.27 o 
  -5   3  21       74.94       91.57     38.14 o 
  -4   3  21        3.24       -3.82     17.66 o 
  -3   3  21      466.55      452.92     52.99 o 
  -2   3  21     2501.28     2457.70     74.45 o 
  -1   3  21      542.23      477.55     22.25 o 
   0   3  21      313.49      402.01     28.53 o 
   1   3  21      122.66       93.14     13.06 o 
   2   3  21      934.35      967.44     34.08 o 
   3   3  21      172.14      135.23     20.83 o 
   4   3  21       34.61       13.95     26.42 o 
   5   3  21      181.72      228.08     35.88 o 
  -5   4  21      123.60      109.58     27.40 o 
  -4   4  21     2312.08     2214.30     75.07 o 
  -3   4  21     7254.40     6985.85    229.95 o 
  -2   4  21      157.01      158.81     16.13 o 
  -1   4  21    15778.96    16038.38    358.94 o 
   0   4  21    26088.91    26855.23    515.51 o 
   1   4  21     9078.03     9435.48    191.44 o 
   2   4  21       67.77       31.70     20.51 o 
   3   4  21     3440.59     3563.01     95.69 o 
   4   4  21     2899.65     2988.76    101.88 o 
   5   4  21      239.10      253.52     36.66 o 
  -5   5  21      315.46      256.49     31.11 o 
  -4   5  21       30.74       29.38     18.42 o 
  -3   5  21      831.77      735.76     40.44 o 
  -2   5  21     3328.05     3214.99     89.45 o 
  -1   5  21     2497.45     2549.02     65.32 o 
   0   5  21        3.14        0.48     10.42 o 
   1   5  21     1748.51     1786.92     41.93 o 
   2   5  21     6129.55     6225.07    157.97 o 
   3   5  21     1891.40     1931.13     58.52 o 
   4   5  21        3.78       22.85     26.87 o 
   5   5  21      309.11      334.61     38.05 o 
  -5   6  21       47.69       44.57     29.02 o 
  -4   6  21      670.28      631.65     30.63 o 
  -3   6  21      552.02      580.05     33.93 o 
  -2   6  21      125.68       91.16     16.09 o 
  -1   6  21     1910.12     1952.00     52.31 o 
   0   6  21     3894.57     4183.43     86.55 o 
   1   6  21     3432.82     3619.64     77.20 o 
   2   6  21        0.26      -16.85     16.85 o 
   3   6  21     1446.19     1513.76     50.20 o 
   4   6  21      858.26      874.19     39.84 o 
  -5   7  21      360.14      395.95     35.61 o 
  -4   7  21       10.45       22.16     26.55 o 
  -3   7  21     4596.80     4051.25    126.63 o 
  -2   7  21    17138.09    16633.18    460.71 o 
  -1   7  21    14152.94    14382.96    336.40 o 
   0   7  21     2576.84     2515.04     54.37 o 
   1   7  21     4806.72     5174.32    107.74 o 
   2   7  21    12135.37    12045.26    317.94 o 
   3   7  21     5319.50     5406.72    144.50 o 
   4   7  21        5.96       12.73     25.02 o 
  -5   8  21       29.17        9.68     28.77 o 
  -4   8  21      715.02      709.95     34.54 o 
  -3   8  21      818.85      841.38     47.42 o 
  -2   8  21       20.53       52.61     16.96 o 
  -1   8  21     1603.05     1638.01     45.99 o 
   0   8  21     3564.03     3708.56     77.39 o 
   1   8  21     3426.78     3334.17     73.60 o 
   2   8  21      417.94      429.55     25.21 o 
   3   8  21      297.30      224.69     23.58 o 
   4   8  21      474.50      420.91     31.08 o 
  -5   9  21      116.01      136.28     36.11 o 
  -4   9  21       11.39       16.57     20.27 o 
  -3   9  21     1291.03     1233.06     46.16 o 
  -2   9  21     7276.10     7255.04    204.97 o 
  -1   9  21     4138.14     4265.08    104.68 o 
   0   9  21       13.92        0.30     11.45 o 
   1   9  21      875.60      870.57     25.94 o 
   2   9  21     5189.90     5200.97    151.53 o 
   3   9  21     1028.51     1065.79     52.30 o 
   4   9  21        7.33        3.45     26.83 o 
  -5  10  21      106.90      103.62     39.35 o 
  -4  10  21     1105.57     1132.26     46.56 o 
  -3  10  21     2807.72     2798.20     87.24 o 
  -2  10  21       14.43       13.91     18.38 o 
  -1  10  21     6865.70     6904.78    164.61 o 
   0  10  21    14151.04    14696.21    290.85 o 
   1  10  21     5051.47     5107.48    119.52 o 
   2  10  21       52.33       71.62     21.55 o 
   3  10  21      756.46      775.17     35.79 o 
   4  10  21     1299.84     1342.80     55.32 o 
  -5  11  21        5.92       13.16     33.02 o 
  -4  11  21        1.77       48.30     21.99 o 
  -3  11  21      100.17      111.73     21.29 o 
  -2  11  21       15.50       -2.83     18.53 o 
  -1  11  21      152.15      166.80     18.59 o 
   0  11  21       46.78       31.79     12.07 o 
   1  11  21       14.60        6.98     15.19 o 
   2  11  21      697.47      682.53     34.10 o 
   3  11  21      304.14      323.86     27.17 o 
   4  11  21       38.64       42.18     27.87 o 
  -5  12  21       44.64       33.71     34.90 o 
  -4  12  21      730.08      708.06     45.09 o 
  -3  12  21      856.35      888.77     38.31 o 
  -2  12  21        3.99      -15.44     17.39 o 
  -1  12  21     1925.39     2001.01     54.56 o 
   0  12  21     3770.05     4203.09     87.43 o 
   1  12  21     1976.78     2108.59     54.74 o 
   2  12  21      387.71      338.26     26.58 o 
   3  12  21      572.20      565.38     37.66 o 
   4  12  21     1539.95     1663.39     71.34 o 
  -5  13  21        4.34        9.72     35.23 o 
  -4  13  21       15.36       14.13     22.68 o 
  -3  13  21      450.79      493.29     29.81 o 
  -2  13  21     3941.91     4036.71    118.05 o 
  -1  13  21     4617.90     4709.87    114.15 o 
   0  13  21      885.79      851.07     24.11 o 
   1  13  21     1601.20     1615.59     47.12 o 
   2  13  21     3655.44     3520.04    105.56 o 
   3  13  21     1617.77     1630.75     61.49 o 
   4  13  21       95.87       72.28     27.72 o 
  -5  14  21       68.64      141.05     38.49 o 
  -4  14  21       24.03       37.69     23.79 o 
  -3  14  21       60.67       81.14     16.57 o 
  -2  14  21      286.84      279.31     22.82 o 
  -1  14  21      461.91      455.06     23.76 o 
   0  14  21      131.98      148.87     14.59 o 
   1  14  21        2.57        2.63     16.70 o 
   2  14  21      155.79      154.94     23.65 o 
   3  14  21      721.93      804.41     40.42 o 
   4  14  21       50.93       23.42     27.55 o 
  -5  15  21      183.20      182.00     43.79 o 
  -4  15  21       19.23       69.22     24.66 o 
  -3  15  21     2028.15     1936.46     63.82 o 
  -2  15  21     2966.83     3084.30     97.28 o 
  -1  15  21     1697.22     1898.78     50.57 o 
   0  15  21       14.36       -6.27     14.11 o 
   1  15  21      873.77      854.42     32.88 o 
   2  15  21     3099.68     3038.89    105.88 o 
   3  15  21     1683.10     1622.53     67.00 o 
   4  15  21      172.71      218.53     30.26 o 
  -4  16  21      429.91      428.29     31.81 o 
  -3  16  21      893.92      943.87     38.89 o 
  -2  16  21       37.99       42.38     20.62 o 
  -1  16  21     1566.64     1624.43     89.00 o 
   0  16  21     1330.41     1316.42     54.68 o 
   1  16  21     1999.09     1862.08     57.45 o 
   2  16  21      757.58      718.02     40.03 o 
   3  16  21        1.58      -13.16     29.52 o 
   4  16  21      522.26      592.71     54.01 o 
  -4  17  21       47.33       40.84     25.60 o 
  -3  17  21     1476.24     1399.80     55.78 o 
  -2  17  21     2304.95     2217.13     68.53 o 
  -1  17  21      346.51      354.87     21.44 o 
   0  17  21       51.73       43.50     18.10 o 
   1  17  21        9.70       27.20     20.06 o 
   2  17  21        0.40      -22.92     26.59 o 
   3  17  21      150.97       88.06     34.93 o 
   4  17  21      108.61       71.20     33.83 o 
  -4  18  21      402.17      434.09     36.45 o 
  -3  18  21      268.25      373.24     28.73 o 
  -2  18  21        6.92        9.20     20.84 o 
  -1  18  21     1622.47     1717.95     52.87 o 
   0  18  21     3729.51     3648.35    135.71 o 
   1  18  21     1510.98     1464.92     48.91 o 
   2  18  21      810.15      880.52     45.19 o 
   3  18  21      212.42      232.50     37.71 o 
   4  18  21      388.79      393.58     40.13 o 
  -4  19  21        0.40       -3.53     29.45 o 
  -3  19  21       39.23       54.03     24.01 o 
  -2  19  21      603.04      609.70     30.66 o 
  -1  19  21      527.54      505.50     25.47 o 
   0  19  21      421.43      361.24     24.02 o 
   1  19  21        1.73      -10.34     21.55 o 
   2  19  21     1062.53      991.14     48.48 o 
   3  19  21     1824.65     1842.92     75.86 o 
   4  19  21      568.04      551.20     48.94 o 
  -4  20  21        6.63      -27.06     35.31 o 
  -3  20  21       13.06       35.60     26.52 o 
  -2  20  21       66.01       47.17     22.05 o 
  -1  20  21      194.98      190.56     27.40 o 
   0  20  21       15.48      -15.84     21.22 o 
   1  20  21      174.68      130.88     24.05 o 
   2  20  21       22.71        3.80     29.10 o 
   3  20  21        3.86       49.25     32.12 o 
   4  20  21       16.95       82.80     42.54 o 
  -4  21  21      153.40      192.66     43.38 o 
  -3  21  21     1621.50     1568.39     66.87 o 
  -2  21  21      810.91      908.95     68.98 o 
  -1  21  21      219.00      312.14     43.40 o 
   0  21  21        5.31      -11.11     23.59 o 
   1  21  21        7.53       46.85     23.48 o 
   2  21  21       82.58       83.36     30.67 o 
   3  21  21     1188.73     1179.97     62.87 o 
  -4  22  21       14.97       51.75     41.40 o 
  -3  22  21      344.03      389.62     44.88 o 
  -2  22  21       20.55       -2.16     23.25 o 
  -1  22  21      210.78      215.30     27.02 o 
   0  22  21      315.97      321.40     45.38 o 
   1  22  21      817.30      737.42     35.40 o 
   2  22  21      186.70      187.77     33.12 o 
   3  22  21        1.81       28.93     34.29 o 
  -4  23  21      173.68      178.56     37.82 o 
  -3  23  21       29.08       32.31     32.36 o 
  -2  23  21       14.23       16.32     24.16 o 
  -1  23  21        0.31       15.61     25.38 o 
   0  23  21        0.10       -7.42     25.30 o 
   1  23  21        3.51       45.99     24.70 o 
   2  23  21       39.25       61.98     32.55 o 
   3  23  21      188.69      170.88     41.02 o 
  -3  24  21       91.82       85.94     29.18 o 
  -2  24  21       51.70       11.59     24.95 o 
  -1  24  21       52.87       46.04     27.90 o 
   0  24  21       19.38        3.24     31.39 o 
   1  24  21     1571.78     1418.04     68.50 o 
   2  24  21     4012.10     4240.41    145.40 o 
   3  24  21      434.90      429.51     46.57 o 
  -3  25  21       39.24       47.95     24.28 o 
  -2  25  21       20.10       11.88     22.96 o 
  -1  25  21       15.50       -5.24     30.44 o 
   0  25  21      117.07       85.89     35.79 o 
   1  25  21        5.85       -3.43     25.37 o 
   2  25  21      256.90      285.76     37.82 o 
   3  25  21      298.87      322.87     45.66 o 
  -3  26  21       44.29       52.46     26.95 o 
  -2  26  21       35.44       34.92     23.76 o 
  -1  26  21        4.24       45.37     32.44 o 
   0  26  21        7.85      -12.37     32.96 o 
   1  26  21      315.78      369.92     30.37 o 
   2  26  21        3.27      -23.13     35.04 o 
   3  26  21      780.67      826.89     58.85 o 
  -3  27  21       13.91        8.98     28.03 o 
  -2  27  21        6.88       23.26     25.00 o 
  -1  27  21        1.27       -5.20     32.44 o 
   0  27  21       51.76       26.38     37.75 o 
   1  27  21      390.17      482.41     34.51 o 
   2  27  21      129.80      126.68     37.48 o 
  -3  28  21       27.10       14.08     31.03 o 
  -2  28  21        2.38      -22.30     27.68 o 
  -1  28  21       45.69       37.89     34.17 o 
   0  28  21      291.64      220.58     41.40 o 
   1  28  21      119.07       82.02     29.16 o 
   2  28  21       33.81       43.46     37.26 o 
  -2  29  21       35.25       30.79     38.71 o 
  -1  29  21      274.13      320.91     39.29 o 
   0  29  21       17.66      -10.76     37.72 o 
   1  29  21      103.19       91.21     35.31 o 
   2  29  21       30.11       -0.80     38.17 o 
  -2  30  21       23.07       36.28     35.64 o 
  -1  30  21        3.84       66.93     40.26 o 
   0  30  21      108.31      142.60     41.81 o 
   1  30  21      440.03      395.84     46.69 o 
   2  30  21      922.56      984.08     55.78 o 
  -2  31  21       57.51       30.67     43.77 o 
  -1  31  21      239.72      243.03     43.75 o 
   0  31  21       58.27      -40.26     40.26 o 
   1  31  21      202.64      275.42     83.14 o 
  -1  32  21       86.34       88.13     42.17 o 
   0  32  21      159.65      154.66     48.20 o 
   1  32  21       84.55       62.44     55.17 o 
  -1  33  21        4.26       41.64     46.50 o 
   0  33  21       43.52      -31.94     46.61 o 
  -5   0  22       19.84      -11.42     40.03 o 
  -4   0  22      243.55      227.22     30.91 o 
  -3   0  22      883.55      831.58     57.92 o 
  -2   0  22      562.20      517.40     36.08 o 
  -1   0  22        7.89       16.61     16.51 o 
   0   0  22      523.50      513.61     26.15 o 
   1   0  22      530.28      537.28     25.60 o 
   2   0  22       35.88       24.51     28.70 o 
   3   0  22      338.23      334.25     34.00 o 
   4   0  22     2729.46     2610.59    129.37 o 
  -5   1  22        3.04       30.04     29.54 o 
  -4   1  22      130.57      166.87     20.88 o 
  -3   1  22       19.70       55.43     21.40 o 
  -2   1  22      324.82      343.35     21.85 o 
  -1   1  22      562.28      585.43     20.67 o 
   0   1  22       22.62       11.15     10.37 o 
   1   1  22      295.21      309.22     17.14 o 
   2   1  22       21.96       29.55     20.22 o 
   3   1  22      321.23      293.08     23.47 o 
   4   1  22       37.72       30.82     23.76 o 
  -5   2  22       25.38       28.10     29.88 o 
  -4   2  22      489.30      484.99     37.85 o 
  -3   2  22       90.71      111.44     22.35 o 
  -2   2  22      112.71      116.14     17.30 o 
  -1   2  22      295.42      286.62     20.22 o 
   0   2  22      574.72      604.82     17.56 o 
   1   2  22      142.20      154.96     14.22 o 
   2   2  22      502.80      568.31     29.21 o 
   3   2  22     1700.14     1856.83     57.15 o 
   4   2  22      598.18      540.50     31.03 o 
  -5   3  22      130.90      119.84     33.29 o 
  -4   3  22        1.54      -18.91     18.91 o 
  -3   3  22       65.97       61.28     21.79 o 
  -2   3  22      427.93      468.21     24.16 o 
  -1   3  22      580.12      599.54     22.33 o 
   0   3  22      246.05      286.65     13.26 o 
   1   3  22      247.13      285.05     16.06 o 
   2   3  22     2915.82     2914.65     89.71 o 
   3   3  22     1228.84     1149.43     52.89 o 
   4   3  22      290.42      221.97     27.52 o 
  -5   4  22       15.42      -22.49     30.75 o 
  -4   4  22      390.97      420.77     42.88 o 
  -3   4  22      328.67      364.56     28.33 o 
  -2   4  22      104.82       77.39     17.20 o 
  -1   4  22      265.80      311.43     17.02 o 
   0   4  22      708.76      872.22     31.51 o 
   1   4  22      568.78      620.67     20.67 o 
   2   4  22       22.17        9.48     20.11 o 
   3   4  22       42.25       58.31     20.56 o 
   4   4  22       43.73       31.37     24.03 o 
  -5   5  22       40.07       21.58     67.06 o 
  -4   5  22       42.10       38.69     20.04 o 
  -3   5  22       95.51       90.46     22.92 o 
  -2   5  22      296.94      301.91     19.69 o 
  -1   5  22      202.14      200.12     15.64 o 
   0   5  22       92.40       95.77     11.42 o 
   1   5  22     1643.15     1810.36     43.21 o 
   2   5  22     1134.50     1145.27     43.55 o 
   3   5  22      401.40      412.41     38.68 o 
   4   5  22      161.32      182.01     25.89 o 
  -5   6  22      162.43      165.46     38.93 o 
  -4   6  22     1217.97     1183.31     48.20 o 
  -3   6  22     2239.22     2190.05     81.56 o 
  -2   6  22       45.20       53.92     16.11 o 
  -1   6  22      695.14      781.23     33.97 o 
   0   6  22      706.99      745.82     21.58 o 
   1   6  22       37.24       46.50     12.89 o 
   2   6  22       21.12       18.17     20.04 o 
   3   6  22      217.46      231.96     23.78 o 
   4   6  22      682.38      666.20     35.47 o 
  -5   7  22      160.00      142.33     33.75 o 
  -4   7  22       21.50       36.71     20.37 o 
  -3   7  22       41.67       36.82     26.09 o 
  -2   7  22     1595.90     1505.36     51.54 o 
  -1   7  22     2005.30     2003.15     53.81 o 
   0   7  22        1.47       -1.92     11.35 o 
   1   7  22      504.27      581.47     20.31 o 
   2   7  22     2954.93     3080.58     94.65 o 
   3   7  22       35.99       12.69     21.49 o 
   4   7  22      405.25      427.50     29.97 o
[truncated: 112,202 more chars]
